# Supplementary material for: Ancestors’ dietary patterns and environments could drive positive selection in genes involved in micronutrient metabolism—the case of cofactor transporters
Source: Genes Nutr. 2017 Oct 4;12:28. doi: 10.1186/s12263-017-0579-x (PMC5628472; doi:10.1186/s12263-017-0579-x)
Supplement: Supplementary file 1 — List of all proteins identified as transporters of cofactors. (XLSX 174 kb) [file 12263_2017_579_MOESM1_ESM.xlsx]

## Sheet: readme
	List of all proteins identified as transporters of cofactors
	Header Supplementary Table 1
	Official Symbol	Official Symbol of the gene identied as transporter
	Official Full Name	Official Full Name of the gene
	Cofactor	Cofactor transported by the protein
	Reference	Publication id (PMID) or database where transporter-cofactor affinity found
	Tissue enrichment category	Tissue enrichment categories of protein expression from Human Protein Atlas. The following categories are considered: i) Tissue enriched: mRNA levels in one tissue at least five times higher than all other tissues, ii) Group enriched: mRNA levels of a group of 2 to 7 tissues at least five times those of all other tissues, iii) Tissue enhanced: mRNA levels in a particular tissue at least five time…
	Tissue specificity	In cases of i) Tissue enriched, ii) Group enriched or iii) Tissue enhanced, this column lists tissue(s) where protein is mostly found.
	Metals
	Vitamins
	Non-vitamin cofactors

## Sheet: Supplementary Table 1
Official Symbol	Official Full Name	Cofactor	Reference	Tissue enrichement category	Tissue specificity
ABCB10	ATP-binding cassette, sub-family B (MDR/TAP), member 10	Heme	21238504	Expressed in all
ABCB6	ATP-binding cassette, sub-family B (MDR/TAP), member 6 (Langereis blood group)	Heme	21238504	Expressed in all
ABCB7	ATP-binding cassette, sub-family B (MDR/TAP), member 7	Heme	21238504	Expressed in all
ABCC1	ATP-binding cassette, sub-family C (CFTR/MRP), member 1	Glutathione (GSH)	23206830	Expressed in all
ABCC2	ATP-binding cassette, sub-family C (CFTR/MRP), member 2	Glutathione (GSH)	23206830	Group enriched	duodenum ;gallbladder ;kidney ;liver ;small intestine
ABCC3	ATP-binding cassette, sub-family C (CFTR/MRP), member 3	Glutathione (GSH)	23206830	Mixed
ABCC4	ATP-binding cassette, sub-family C (CFTR/MRP), member 4	Glutathione (GSH)	23206830	Tissue enhanced	prostate
ABCC5	ATP-binding cassette, sub-family C (CFTR/MRP), member 5	Glutathione (GSH)	23206830	Expressed in all
ABCD4	ATP-binding cassette, sub-family D (ALD), member 4	Methylcobalamin/AdenosylCobalamine (B12)	23539619	Expressed in all
ABCG2	ATP-binding cassette, sub-family G (WHITE), member 2 (Junior blood group)	Glutathione (GSH)	23206830	Tissue enhanced	small intestine
ABCG2	ATP-binding cassette, sub-family G (WHITE), member 2 (Junior blood group)	Heme	21238504	Tissue enhanced	small intestine
AMN	amnion associated transmembrane protein	Methylcobalamin/AdenosylCobalamine (B12)	15024727	Group enriched	colon ;duodenum ;kidney ;small intestine
ANO1	anoctamin 1, calcium activated chloride channel	Chloride (Cl)	15709976	Mixed
ATP2A1	ATPase, Ca++ transporting, cardiac muscle, fast twitch 1	Calcium (Ca)	17585332	Tissue enriched	skeletal muscle
ATP2A2	ATPase, Ca++ transporting, cardiac muscle, slow twitch 2	Calcium (Ca)	17585332	Expressed in all
ATP2A3	ATPase, Ca++ transporting, ubiquitous	Calcium (Ca)	17585332	Expressed in all
ATP2B1	ATPase, Ca++ transporting, plasma membrane 1	Calcium (Ca)	17585332	Expressed in all
ATP2B2	ATPase, Ca++ transporting, plasma membrane 2	Calcium (Ca)	17585332	Tissue enhanced	cerebral cortex ;salivary gland
ATP2B3	ATPase, Ca++ transporting, plasma membrane 3	Calcium (Ca)	17585332	Group enriched	adrenal gland ;cerebral cortex
ATP2B4	ATPase, Ca++ transporting, plasma membrane 4	Calcium (Ca)	17585332	Expressed in all
ATP2C1	ATPase, Ca++ transporting, type 2C, member 1	Manganese (Mn)	25982296	Expressed in all
CACNA1A	calcium channel, voltage-dependent, P/Q type, alpha 1A subunit	Calcium (Ca)	21746798	Tissue enhanced	cerebral cortex ;stomach
CACNA1B	calcium channel, voltage-dependent, N type, alpha 1B subunit	Calcium (Ca)	21746798	Group enriched	adrenal gland ;cerebral cortex ;fallopian tube ;testis
CACNA1C	calcium channel, voltage-dependent, L type, alpha 1C subunit	Calcium (Ca)	21746798	Tissue enhanced	heart muscle ;smooth muscle
CACNA1D	calcium channel, voltage-dependent, L type, alpha 1D subunit	Calcium (Ca)	21746798	Tissue enhanced	fallopian tube
CACNA1E	calcium channel, voltage-dependent, R type, alpha 1E subunit	Calcium (Ca)	21746798	Tissue enriched	cerebral cortex
CACNA1F	calcium channel, voltage-dependent, L type, alpha 1F subunit	Calcium (Ca)	21746798	Mixed
CACNA1G	calcium channel, voltage-dependent, T type, alpha 1G subunit	Calcium (Ca)	21746798	Tissue enhanced	cerebral cortex ;endometrium
CACNA1H	calcium channel, voltage-dependent, T type, alpha 1H subunit	Calcium (Ca)	21746798	Tissue enhanced	ovary
CACNA1I	calcium channel, voltage-dependent, T type, alpha 1I subunit	Calcium (Ca)	21746798	Tissue enhanced	cerebral cortex
CACNA1S	calcium channel, voltage-dependent, L type, alpha 1S subunit	Calcium (Ca)	21746798	Tissue enriched	skeletal muscle
CACNA2D1	calcium channel, voltage-dependent, alpha 2/delta subunit 1	Calcium (Ca)	21746798	Mixed
CACNA2D2	calcium channel, voltage-dependent, alpha 2/delta subunit 2	Calcium (Ca)	21746798	Tissue enriched	lung
CACNA2D3	calcium channel, voltage-dependent, alpha 2/delta subunit 3	Calcium (Ca)	21746798	Tissue enhanced	cerebral cortex
CACNA2D4	calcium channel, voltage-dependent, alpha 2/delta subunit 4	Calcium (Ca)	21746798	Mixed
CACNB1	calcium channel, voltage-dependent, beta 1 subunit	Calcium (Ca)	21746798	Group enriched	cerebral cortex ;skeletal muscle
CACNB2	calcium channel, voltage-dependent, beta 2 subunit	Calcium (Ca)	21746798	Mixed
CACNB3	calcium channel, voltage-dependent, beta 3 subunit	Calcium (Ca)	21746798	Mixed
CACNB4	calcium channel, voltage-dependent, beta 4 subunit	Calcium (Ca)	21746798	Tissue enhanced	cerebral cortex
CACNG1	calcium channel, voltage-dependent, gamma subunit 1	Calcium (Ca)	21746798	Tissue enriched	skeletal muscle
CACNG2	calcium channel, voltage-dependent, gamma subunit 2	Calcium (Ca)	21746798	Tissue enriched	cerebral cortex
CACNG3	calcium channel, voltage-dependent, gamma subunit 3	Calcium (Ca)	21746798	Tissue enriched	cerebral cortex
CACNG4	calcium channel, voltage-dependent, gamma subunit 4	Calcium (Ca)	21746798	Group enriched	cerebral cortex ;fallopian tube ;lung ;prostate
CACNG5	calcium channel, voltage-dependent, gamma subunit 5	Calcium (Ca)	21746798	Tissue enhanced	cerebral cortex
CACNG6	calcium channel, voltage-dependent, gamma subunit 6	Calcium (Ca)	21746798	Group enriched	fallopian tube ;skeletal muscle
CACNG7	calcium channel, voltage-dependent, gamma subunit 7	Calcium (Ca)	21746798	Tissue enriched	cerebral cortex
CACNG8	calcium channel, voltage-dependent, gamma subunit 8	Calcium (Ca)	21746798	Tissue enriched	cerebral cortex
CFTR	cystic fibrosis transmembrane conductance regulator (ATP-binding cassette sub-family C, member 7)	Chloride (Cl)	22178883	Tissue enhanced	gallbladder ;pancreas
CFTR	cystic fibrosis transmembrane conductance regulator (ATP-binding cassette sub-family C, member 7)	Glutathione (GSH)	23206830	Tissue enhanced	gallbladder ;pancreas
CLCN1	chloride channel, voltage-sensitive 1	Chloride (Cl)	18307107	Tissue enriched	skeletal muscle
CLCN2	chloride channel, voltage-sensitive 2	Chloride (Cl)	18307107	Mixed
CLCN3	chloride channel, voltage-sensitive 3	Chloride (Cl)	18307107	Expressed in all
CLCN4	chloride channel, voltage-sensitive 4	Chloride (Cl)	18307107	Tissue enhanced	cerebral cortex
CLCN5	chloride channel, voltage-sensitive 5	Chloride (Cl)	18307107	Tissue enriched	kidney
CLCN6	chloride channel, voltage-sensitive 6	Chloride (Cl)	18307107	Expressed in all
CLCN7	chloride channel, voltage-sensitive 7	Chloride (Cl)	18307107	Expressed in all
CLCNKA	chloride channel, voltage-sensitive Ka	Chloride (Cl)	18307107	Tissue enriched	kidney
CLCNKB	chloride channel, voltage-sensitive Kb	Chloride (Cl)	18307107	Group enriched	kidney ;salivary gland
CLDN16	claudin 16	Magnesium (Mg)	26069817	Tissue enriched	kidney
CLDN19	claudin 19	Magnesium (Mg)	26069817	Group enriched	kidney ;placenta
CNNM2	cyclin and CBS domain divalent metal cation transport mediator 2	Cobalt (Co)	UNIPROT db	Mixed
CNNM2	cyclin and CBS domain divalent metal cation transport mediator 2	Copper (Cu)	UNIPROT db	Mixed
CNNM2	cyclin and CBS domain divalent metal cation transport mediator 2	Iron (Fe)	UNIPROT db	Mixed
CNNM2	cyclin and CBS domain divalent metal cation transport mediator 2	Magnesium (Mg)	UNIPROT db	Mixed
CNNM2	cyclin and CBS domain divalent metal cation transport mediator 2	Manganese (Mn)	UNIPROT db	Mixed
CNNM4	cyclin and CBS domain divalent metal cation transport mediator 4	Magnesium (Mg)	25449265	Expressed in all
CP	ceruloplasmin (ferroxidase)	Iron (Fe)	22085723	Tissue enriched	liver
CUBN	cubilin (intrinsic factor-cobalamin receptor)	Iron (Fe)	22085723	Group enriched	kidney ;small intestine
CUBN	cubilin (intrinsic factor-cobalamin receptor)	Methylcobalamin/AdenosylCobalamine (B12)	10080186	Group enriched	kidney ;small intestine
CUTC	cutC copper transporter	Copper (Cu)	16182249	Expressed in all
CYBRD1	cytochrome b reductase 1	Iron (Fe)	22085723	Expressed in all
FLVCR1	feline leukemia virus subgroup C cellular receptor 1	Heme	21238504	Tissue enhanced	small intestine
FLVCR1	feline leukemia virus subgroup C cellular receptor 1	Iron (Fe)	22085723	Tissue enhanced	small intestine
FLVCR2	feline leukemia virus subgroup C cellular receptor family, member 2	Heme	23506900	Mixed
FOLR1	folate receptor 1 (adult)	Tetrahydrofolic acid [Folic acid (B9)]	19732866	Tissue enhanced	fallopian tube ;lung
FOLR2	folate receptor 2 (fetal)	Tetrahydrofolic acid [Folic acid (B9)]	UNIPROT db	Expressed in all
FOLR3	folate receptor 3 (gamma)	Tetrahydrofolic acid [Folic acid (B9)]	UNIPROT db	Tissue enriched	bone marrow
FTH1	ferritin, heavy polypeptide 1	Iron (Fe)	21437029	Expressed in all
FTL	ferritin, light polypeptide	Iron (Fe)	21437029	Expressed in all
FXYD3	FXYD domain containing ion transport regulator 3	Chloride (Cl)	7836447	Tissue enhanced	colon ;rectum
GABRA5	gamma-aminobutyric acid (GABA) A receptor, alpha 5	Chloride (Cl)	1321750	Tissue enriched	cerebral cortex
GC	group-specific component (vitamin D binding protein)	D3:VDR	16302727	Tissue enriched	liver
GIF	gastric intrinsic factor (vitamin B synthesis)	Methylcobalamin/AdenosylCobalamine (B12)	19036097	Tissue enriched	stomach
HEPH	hephaestin	Iron (Fe)	22085723	Mixed
HMOX1	heme oxygenase (decycling) 1	Iron (Fe)	22085723	Expressed in all
HP	haptoglobin	Iron (Fe)	22085723	Tissue enriched	liver
HPX	hemopexin	Iron (Fe)	22085723	Tissue enriched	liver
ITPR1	inositol 1,4,5-trisphosphate receptor, type 1	Calcium (Ca)	17585332	Mixed
ITPR2	inositol 1,4,5-trisphosphate receptor, type 2	Calcium (Ca)	17585332	Mixed
ITPR3	inositol 1,4,5-trisphosphate receptor, type 3	Calcium (Ca)	17585332	Expressed in all
KCNA1	potassium voltage-gated channel, shaker-related subfamily, member 1 (episodic ataxia with myokymia)	Potassium (K)	26650441	Tissue enriched	cerebral cortex
KCNA10	potassium voltage-gated channel, shaker-related subfamily, member 10	Potassium (K)	26650441	Not detected
KCNA2	potassium voltage-gated channel, shaker-related subfamily, member 2	Potassium (K)	26650441	Group enriched	cerebral cortex ;thyroid gland
KCNA3	potassium voltage-gated channel, shaker-related subfamily, member 3	Potassium (K)	26650441	Mixed
KCNA4	potassium voltage-gated channel, shaker-related subfamily, member 4	Potassium (K)	26650441	Tissue enhanced	adrenal gland ;cerebral cortex
KCNA5	potassium voltage-gated channel, shaker-related subfamily, member 5	Potassium (K)	26650441	Group enriched	esophagus ;heart muscle
KCNA6	potassium voltage-gated channel, shaker-related subfamily, member 6	Potassium (K)	26650441	Not detected
KCNA7	potassium voltage-gated channel, shaker-related subfamily, member 7	Potassium (K)	26650441	Tissue enriched	skeletal muscle
KCNB1	potassium voltage-gated channel, Shab-related subfamily, member 1	Potassium (K)	26650441	Tissue enhanced	adipose tissue ;cerebral cortex
KCNB2	potassium voltage-gated channel, Shab-related subfamily, member 2	Potassium (K)	26650441	Tissue enhanced	cerebral cortex ;spleen
KCNC1	potassium voltage-gated channel, Shaw-related subfamily, member 1	Potassium (K)	26650441	Tissue enriched	cerebral cortex
KCNC2	potassium voltage-gated channel, Shaw-related subfamily, member 2	Potassium (K)	26650441	Tissue enriched	cerebral cortex
KCNC3	potassium voltage-gated channel, Shaw-related subfamily, member 3	Potassium (K)	26650441	Mixed
KCNC4	potassium voltage-gated channel, Shaw-related subfamily, member 4	Potassium (K)	26650441	Mixed
KCND1	potassium voltage-gated channel, Shal-related subfamily, member 1	Potassium (K)	26650441	Mixed
KCND2	potassium voltage-gated channel, Shal-related subfamily, member 2	Potassium (K)	26650441	Tissue enhanced	cerebral cortex
KCND3	potassium voltage-gated channel, Shal-related subfamily, member 3	Potassium (K)	26650441	Mixed
KCNF1	potassium voltage-gated channel, subfamily F, member 1	Potassium (K)	26650441	Tissue enriched	cerebral cortex
KCNG1	potassium voltage-gated channel, subfamily G, member 1	Potassium (K)	26650441	Tissue enhanced	endometrium
KCNG2	potassium voltage-gated channel, subfamily G, member 2	Potassium (K)	26650441	Not detected
KCNG3	potassium voltage-gated channel, subfamily G, member 3	Potassium (K)	26650441	Tissue enhanced	adrenal gland ;cerebral cortex
KCNG4	potassium voltage-gated channel, subfamily G, member 4	Potassium (K)	26650441	Not detected
KCNH1	potassium voltage-gated channel, subfamily H (eag-related), member 1	Potassium (K)	26650441	Tissue enriched	cerebral cortex
KCNH2	potassium voltage-gated channel, subfamily H (eag-related), member 2	Potassium (K)	26650441	Tissue enhanced	bone marrow ;testis
KCNH3	potassium voltage-gated channel, subfamily H (eag-related), member 3	Potassium (K)	26650441	Group enriched	cerebral cortex ;fallopian tube
KCNH4	potassium voltage-gated channel, subfamily H (eag-related), member 4	Potassium (K)	26650441	Tissue enhanced	cerebral cortex
KCNH5	potassium voltage-gated channel, subfamily H (eag-related), member 5	Potassium (K)	26650441	Tissue enhanced	adrenal gland ;cerebral cortex
KCNH6	potassium voltage-gated channel, subfamily H (eag-related), member 6	Potassium (K)	26650441	Tissue enhanced	kidney ;prostate ;small intestine
KCNH7	potassium voltage-gated channel, subfamily H (eag-related), member 7	Potassium (K)	26650441	Tissue enriched	cerebral cortex
KCNH8	potassium voltage-gated channel, subfamily H (eag-related), member 8	Potassium (K)	26650441	Tissue enhanced	cerebral cortex
KCNJ1	potassium inwardly-rectifying channel, subfamily J, member 1	Potassium (K)	26650441	Tissue enriched	kidney
KCNJ10	potassium inwardly-rectifying channel, subfamily J, member 10	Potassium (K)	26650441	Group enriched	cerebral cortex ;kidney
KCNJ11	potassium inwardly-rectifying channel, subfamily J, member 11	Potassium (K)	26650441	Tissue enhanced	skeletal muscle
KCNJ12	potassium inwardly-rectifying channel, subfamily J, member 12	Potassium (K)	26650441	Tissue enriched	skeletal muscle
KCNJ13	potassium inwardly-rectifying channel, subfamily J, member 13	Potassium (K)	26650441	Tissue enriched	small intestine
KCNJ14	potassium inwardly-rectifying channel, subfamily J, member 14	Potassium (K)	26650441	Mixed
KCNJ15	potassium inwardly-rectifying channel, subfamily J, member 15	Potassium (K)	26650441	Tissue enhanced	kidney ;thyroid gland
KCNJ16	potassium inwardly-rectifying channel, subfamily J, member 16	Potassium (K)	26650441	Group enriched	kidney ;thyroid gland
KCNJ2	potassium inwardly-rectifying channel, subfamily J, member 2	Potassium (K)	26650441	Mixed
KCNJ3	potassium inwardly-rectifying channel, subfamily J, member 3	Potassium (K)	26650441	Group enriched	cerebral cortex ;duodenum ;heart muscle ;kidney ;prostate ;small intestine
KCNJ4	potassium inwardly-rectifying channel, subfamily J, member 4	Potassium (K)	26650441	Group enriched	cerebral cortex ;heart muscle
KCNJ5	potassium inwardly-rectifying channel, subfamily J, member 5	Potassium (K)	26650441	Group enriched	adrenal gland ;spleen
KCNJ6	potassium inwardly-rectifying channel, subfamily J, member 6	Potassium (K)	26650441	Tissue enriched	cerebral cortex
KCNJ8	potassium inwardly-rectifying channel, subfamily J, member 8	Potassium (K)	26650441	Mixed
KCNJ9	potassium inwardly-rectifying channel, subfamily J, member 9	Potassium (K)	26650441	Tissue enriched	cerebral cortex
KCNK1	potassium channel, subfamily K, member 1	Potassium (K)	26650441	Mixed
KCNK10	potassium channel, subfamily K, member 10	Potassium (K)	26650441	Tissue enhanced	cerebral cortex ;duodenum
KCNK12	potassium channel, subfamily K, member 12	Potassium (K)	26650441	Tissue enriched	cerebral cortex
KCNK13	potassium channel, subfamily K, member 13	Potassium (K)	26650441	Tissue enhanced	testis
KCNK15	potassium channel, subfamily K, member 15	Potassium (K)	26650441	Tissue enhanced	fallopian tube
KCNK16	potassium channel, subfamily K, member 16	Potassium (K)	26650441	Group enriched	duodenum ;pancreas ;stomach
KCNK17	potassium channel, subfamily K, member 17	Potassium (K)	26650441	Mixed
KCNK18	potassium channel, subfamily K, member 18	Potassium (K)	26650441	Not detected
KCNK2	potassium channel, subfamily K, member 2	Potassium (K)	26650441	Tissue enriched	adrenal gland
KCNK3	potassium channel, subfamily K, member 3	Potassium (K)	26650441	Tissue enhanced	adrenal gland
KCNK4	potassium channel, subfamily K, member 4	Potassium (K)	26650441	Tissue enriched	cerebral cortex
KCNK5	potassium channel, subfamily K, member 5	Potassium (K)	26650441	Mixed
KCNK6	potassium channel, subfamily K, member 6	Potassium (K)	26650441	Mixed
KCNK7	potassium channel, subfamily K, member 7	Potassium (K)	26650441	Tissue enriched	skin
KCNK9	potassium channel, subfamily K, member 9	Potassium (K)	26650441	Group enriched	adrenal gland ;cerebral cortex
KCNMA1	potassium large conductance calcium-activated channel, subfamily M, alpha member 1	Potassium (K)	26650441	Tissue enhanced	smooth muscle
KCNN1	potassium intermediate/small conductance calcium-activated channel, subfamily N, member 1	Potassium (K)	26650441	Tissue enriched	cerebral cortex
KCNN2	potassium intermediate/small conductance calcium-activated channel, subfamily N, member 2	Potassium (K)	26650441	Tissue enhanced	adrenal gland ;liver
KCNN3	potassium intermediate/small conductance calcium-activated channel, subfamily N, member 3	Potassium (K)	26650441	Tissue enhanced	cerebral cortex
KCNN4	potassium intermediate/small conductance calcium-activated channel, subfamily N, member 4	Potassium (K)	26650441	Tissue enhanced	salivary gland
KCNQ1	potassium voltage-gated channel, KQT-like subfamily, member 1	Potassium (K)	26650441	Tissue enhanced	adrenal gland ;thyroid gland
KCNQ2	potassium voltage-gated channel, KQT-like subfamily, member 2	Potassium (K)	26650441	Group enriched	adrenal gland ;cerebral cortex ;testis
KCNQ3	potassium voltage-gated channel, KQT-like subfamily, member 3	Potassium (K)	26650441	Tissue enriched	cerebral cortex
KCNQ4	potassium voltage-gated channel, KQT-like subfamily, member 4	Potassium (K)	26650441	Mixed
KCNQ5	potassium voltage-gated channel, KQT-like subfamily, member 5	Potassium (K)	26650441	Tissue enhanced	cerebral cortex ;thyroid gland
KCNS1	potassium voltage-gated channel, delayed-rectifier, subfamily S, member 1	Potassium (K)	26650441	Tissue enhanced	cerebral cortex ;gallbladder
KCNS2	potassium voltage-gated channel, delayed-rectifier, subfamily S, member 2	Potassium (K)	26650441	Tissue enhanced	cerebral cortex
KCNS3	potassium voltage-gated channel, delayed-rectifier, subfamily S, member 3	Potassium (K)	26650441	Tissue enhanced	lung ;skeletal muscle
KCNT1	potassium channel, subfamily T, member 1	Potassium (K)	26650441	Group enriched	cerebral cortex ;ovary ;skeletal muscle ;spleen
KCNT2	potassium channel, subfamily T, member 2	Potassium (K)	26650441	Tissue enhanced	ovary
KCNU1	potassium channel, subfamily U, member 1	Potassium (K)	26650441	Tissue enriched	testis
KCNV1	potassium channel, subfamily V, member 1	Potassium (K)	26650441	Tissue enriched	cerebral cortex
KCNV2	potassium channel, subfamily V, member 2	Potassium (K)	26650441	Tissue enriched	testis
LMBRD1	LMBR1 domain containing 1	Methylcobalamin/AdenosylCobalamine (B12)	23539619	Expressed in all
LRP2	low density lipoprotein receptor-related protein 2	D3:VDR	10052453	Group enriched	kidney ;placenta ;thyroid gland
MAGT1	magnesium transporter 1	Magnesium (Mg)	23506895	Expressed in all
MCOLN1	mucolipin 1	Calcium (Ca)	RefSeq db	Expressed in all
MCOLN1	mucolipin 1	Iron (Fe)	21437029	Expressed in all
MCOLN1	mucolipin 1	Iron (Fe)	RefSeq db	Expressed in all
MCOLN1	mucolipin 1	Potassium (K)	RefSeq db	Expressed in all
MFSD5	major facilitator superfamily domain containing 5	Molybdenum (Mo)	21464289	Expressed in all
MMGT1	membrane magnesium transporter 1	Magnesium (Mg)	18057121	Expressed in all
MRS2	MRS2 magnesium transporter	Magnesium (Mg)	23506895	Expressed in all
NIPA1	non imprinted in Prader-Willi/Angelman syndrome 1	Cobalt (Co)	UNIPROT db	Expressed in all
NIPA1	non imprinted in Prader-Willi/Angelman syndrome 1	Iron (Fe)	UNIPROT db	Expressed in all
NIPA1	non imprinted in Prader-Willi/Angelman syndrome 1	Magnesium (Mg)	18057121	Expressed in all
NIPA1	non imprinted in Prader-Willi/Angelman syndrome 1	Manganese (Mn)	UNIPROT db	Expressed in all
NIPA2	non imprinted in Prader-Willi/Angelman syndrome 2	Magnesium (Mg)	25347071	Expressed in all
NIPAL1	NIPA-like domain containing 1	Cobalt (Co)	UNIPROT db	Tissue enhanced	esophagus ;skin
NIPAL1	NIPA-like domain containing 1	Copper (Cu)	UNIPROT db	Tissue enhanced	esophagus ;skin
NIPAL1	NIPA-like domain containing 1	Iron (Fe)	UNIPROT db	Tissue enhanced	esophagus ;skin
NIPAL1	NIPA-like domain containing 1	Magnesium (Mg)	UNIPROT db	Tissue enhanced	esophagus ;skin
NIPAL1	NIPA-like domain containing 1	Manganese (Mn)	UNIPROT db	Tissue enhanced	esophagus ;skin
NIPAL4	NIPA-like domain containing 4	Cobalt (Co)	UNIPROT db	Tissue enhanced	skin
NIPAL4	NIPA-like domain containing 4	Magnesium (Mg)	UNIPROT db	Tissue enhanced	skin
NIPAL4	NIPA-like domain containing 4	Manganese (Mn)	UNIPROT db	Tissue enhanced	skin
NPC1L1	NPC1-like 1	E:PXR	20809793	Group enriched	duodenum ;liver ;small intestine
RBP1	retinol binding protein 1, cellular	Retinol (A):RXR-RAR	16011460	Expressed in all
RBP2	retinol binding protein 2, cellular	Retinol (A):RXR-RAR	16011460	Group enriched	duodenum ;small intestine
RBP4	retinol binding protein 4, plasma	Retinol (A):RXR-RAR	23105095	Tissue enriched	liver
RYR1	ryanodine receptor 1 (skeletal)	Calcium (Ca)	17585332	Tissue enriched	skeletal muscle
RYR1	ryanodine receptor 1 (skeletal)	Glutathione (GSH)	23206830	Tissue enriched	skeletal muscle
RYR2	ryanodine receptor 2 (cardiac)	Calcium (Ca)	17585332	Tissue enriched	heart muscle
RYR3	ryanodine receptor 3	Calcium (Ca)	17585332	Tissue enhanced	skeletal muscle
SCARA5	scavenger receptor class A, member 5	Iron (Fe)	22085723	Mixed
SCARB1	scavenger receptor class B, member 1	E:PXR	14592533	Group enriched	adrenal gland ;placenta
SEPP1	selenoprotein P, plasma, 1	Selenium (Se)	UNIPROT db	Expressed in all
SLC11A1	solute carrier family 11 (proton-coupled divalent metal ion transporter), member 1	Cobalt (Co)	12750164	Tissue enhanced	lung
SLC11A1	solute carrier family 11 (proton-coupled divalent metal ion transporter), member 1	Iron (Fe)	21437029	Tissue enhanced	lung
SLC11A1	solute carrier family 11 (proton-coupled divalent metal ion transporter), member 1	Manganese (Mn)	23506870	Tissue enhanced	lung
SLC11A2	solute carrier family 11 (proton-coupled divalent metal ion transporter), member 2	Cobalt (Co)	12750164	Expressed in all
SLC11A2	solute carrier family 11 (proton-coupled divalent metal ion transporter), member 2	Iron (Fe)	21437029	Expressed in all
SLC11A2	solute carrier family 11 (proton-coupled divalent metal ion transporter), member 2	Manganese (Mn)	23506870	Expressed in all
SLC11A2	solute carrier family 11 (proton-coupled divalent metal ion transporter), member 2	Nickel (Ni)	12753426	Expressed in all
SLC12A1	solute carrier family 12 (sodium/potassium/chloride transporter), member 1	Chloride (Cl)	23506871	Tissue enriched	kidney
SLC12A1	solute carrier family 12 (sodium/potassium/chloride transporter), member 1	Potassium (K)	23506871	Tissue enriched	kidney
SLC12A2	solute carrier family 12 (sodium/potassium/chloride transporter), member 2	Chloride (Cl)	23506871	Expressed in all
SLC12A2	solute carrier family 12 (sodium/potassium/chloride transporter), member 2	Potassium (K)	23506871	Expressed in all
SLC12A3	solute carrier family 12 (sodium/chloride transporter), member 3	Chloride (Cl)	23506871	Tissue enriched	kidney
SLC12A4	solute carrier family 12 (potassium/chloride transporter), member 4	Chloride (Cl)	23506871	Expressed in all
SLC12A4	solute carrier family 12 (potassium/chloride transporter), member 4	Potassium (K)	23506871	Expressed in all
SLC12A5	solute carrier family 12 (potassium/chloride transporter), member 5	Chloride (Cl)	23506871	Tissue enriched	cerebral cortex
SLC12A5	solute carrier family 12 (potassium/chloride transporter), member 5	Potassium (K)	23506871	Tissue enriched	cerebral cortex
SLC12A6	solute carrier family 12 (potassium/chloride transporter), member 6	Chloride (Cl)	23506871	Expressed in all
SLC12A6	solute carrier family 12 (potassium/chloride transporter), member 6	Potassium (K)	23506871	Expressed in all
SLC12A7	solute carrier family 12 (potassium/chloride transporter), member 7	Chloride (Cl)	23506871	Expressed in all
SLC12A7	solute carrier family 12 (potassium/chloride transporter), member 7	Potassium (K)	23506871	Expressed in all
SLC12A8	solute carrier family 12, member 8	Chloride (Cl)	23506871	Tissue enhanced	thyroid gland
SLC12A9	solute carrier family 12, member 9	Chloride (Cl)	23506871	Expressed in all
SLC12A9	solute carrier family 12, member 9	Potassium (K)	10871601	Expressed in all
SLC13A3	solute carrier family 13 (sodium-dependent dicarboxylate transporter), member 3	Glutathione (GSH)	23206830	Tissue enriched	kidney
SLC16A1	solute carrier family 16 (monocarboxylate transporter), member 1	Biotin [B7]	12949353	Expressed in all
SLC17A1	solute carrier family 17 (organic anion transporter), member 1	Phosphate	UNIPROT db	Tissue enriched	kidney
SLC17A2	solute carrier family 17, member 2	Phosphate	UNIPROT db	Tissue enriched	liver
SLC17A3	solute carrier family 17 (organic anion transporter), member 3	Phosphate	UNIPROT db	Tissue enriched	kidney
SLC19A1	solute carrier family 19 (folate transporter), member 1	Tetrahydrofolic acid [Folic acid (B9)]	21568705	Expressed in all
SLC19A1	solute carrier family 19 (folate transporter), member 1	Thiamine pyrophosphate [Thiamine (B1)]	23506878	Expressed in all
SLC19A2	solute carrier family 19 (thiamine transporter), member 2	Thiamine pyrophosphate [Thiamine (B1)]	23506878	Expressed in all
SLC19A3	solute carrier family 19 (thiamine transporter), member 3	Thiamine pyrophosphate [Thiamine (B1)]	23506878	Tissue enhanced	adipose tissue ;placenta
SLC20A1	solute carrier family 20 (phosphate transporter), member 1	Phosphate	7929240	Expressed in all
SLC20A2	solute carrier family 20 (phosphate transporter), member 2	Phosphate	23398154	Expressed in all
SLC22A6	solute carrier family 22 (organic anion transporter), member 6	Glutathione (GSH)	23206830	Tissue enriched	kidney
SLC22A8	solute carrier family 22 (organic anion transporter), member 8	Glutathione (GSH)	23206830	Tissue enriched	kidney
SLC23A1	solute carrier family 23 (ascorbic acid transporter), member 1	Ascorbic acid (C)	11396616	Tissue enhanced	fallopian tube ;kidney ;small intestine
SLC23A2	solute carrier family 23 (ascorbic acid transporter), member 2	Ascorbic acid (C)	11396616	Expressed in all
SLC24A1	solute carrier family 24 (sodium/potassium/calcium exchanger), member 1	Potassium (K)	23506883	Mixed
SLC24A1	solute carrier family 24 (sodium/potassium/calcium exchanger), member 1	Calcium (Ca)	UNIPROT db	Mixed
SLC24A2	solute carrier family 24 (sodium/potassium/calcium exchanger), member 2	Potassium (K)	23506883	Tissue enriched	cerebral cortex
SLC24A2	solute carrier family 24 (sodium/potassium/calcium exchanger), member 2	Calcium (Ca)	UNIPROT db	Tissue enriched	cerebral cortex
SLC24A3	solute carrier family 24 (sodium/potassium/calcium exchanger), member 3	Potassium (K)	23506883	Mixed
SLC24A3	solute carrier family 24 (sodium/potassium/calcium exchanger), member 3	Calcium (Ca)	UNIPROT db	Mixed
SLC24A4	solute carrier family 24 (sodium/potassium/calcium exchanger), member 4	Potassium (K)	23506883	Tissue enhanced	cerebral cortex
SLC24A4	solute carrier family 24 (sodium/potassium/calcium exchanger), member 4	Calcium (Ca)	UNIPROT db	Tissue enhanced	cerebral cortex
SLC24A5	solute carrier family 24 (sodium/potassium/calcium exchanger), member 5	Potassium (K)	23506883	Tissue enriched	skin
SLC24A5	solute carrier family 24 (sodium/potassium/calcium exchanger), member 5	Calcium (Ca)	UNIPROT db	Tissue enriched	skin
SLC25A10	solute carrier family 25 (mitochondrial carrier; dicarboxylate transporter), member 10	Glutathione (GSH)	23206830	Tissue enhanced	liver
SLC25A11	solute carrier family 25 (mitochondrial carrier; oxoglutarate carrier), member 11	Glutathione (GSH)	23206830	Expressed in all
SLC25A23	solute carrier family 25 (mitochondrial carrier; phosphate carrier), member 23	Magnesium (Mg)	23266187	Expressed in all
SLC25A24	solute carrier family 25 (mitochondrial carrier; phosphate carrier), member 24	Magnesium (Mg)	23266187	Expressed in all
SLC25A26	solute carrier family 25 (S-adenosylmethionine carrier), member 26	S-Adenosylmethionine (SAM)	14674884	Expressed in all
SLC25A28	solute carrier family 25 (mitochondrial iron transporter), member 28	Iron (Fe)	22085723	Expressed in all
SLC25A37	solute carrier family 25 (mitochondrial iron transporter), member 37	Iron (Fe)	22085723	Expressed in all
SLC25A41	solute carrier family 25, member 41	Magnesium (Mg)	23266187	Tissue enhanced	testis
SLC26A11	solute carrier family 26 (anion exchanger), member 11	Chloride (Cl)	23506885	Expressed in all
SLC26A2	solute carrier family 26 (anion exchanger), member 2	Chloride (Cl)	23506885	Group enriched	colon ;rectum
SLC26A3	solute carrier family 26 (anion exchanger), member 3	Chloride (Cl)	23506885	Group enriched	colon ;duodenum ;rectum
SLC26A4	solute carrier family 26 (anion exchanger), member 4	Chloride (Cl)	23506885	Tissue enriched	thyroid gland
SLC26A5	solute carrier family 26 (anion exchanger), member 5	Chloride (Cl)	23506885	Not detected
SLC26A6	solute carrier family 26 (anion exchanger), member 6	Chloride (Cl)	23506885	Expressed in all
SLC26A7	solute carrier family 26 (anion exchanger), member 7	Chloride (Cl)	23506885	Tissue enriched	thyroid gland
SLC26A8	solute carrier family 26 (anion exchanger), member 8	Chloride (Cl)	23506885	Tissue enriched	testis
SLC26A9	solute carrier family 26 (anion exchanger), member 9	Chloride (Cl)	23506885	Tissue enhanced	salivary gland ;stomach
SLC30A1	solute carrier family 30 (zinc transporter), member 1	Zinc (Zn)	19400752	Expressed in all
SLC30A10	solute carrier family 30, member 10	Manganese (Mn)	22341972	Tissue enhanced	liver
SLC30A10	solute carrier family 30, member 10	Zinc (Zn)	19400752	Tissue enhanced	liver
SLC30A2	solute carrier family 30 (zinc transporter), member 2	Zinc (Zn)	19400752	Tissue enhanced	kidney ;pancreas ;thyroid gland
SLC30A3	solute carrier family 30 (zinc transporter), member 3	Zinc (Zn)	19400752	Group enriched	cerebral cortex ;testis
SLC30A4	solute carrier family 30 (zinc transporter), member 4	Zinc (Zn)	19400752	Tissue enriched	prostate
SLC30A5	solute carrier family 30 (zinc transporter), member 5	Zinc (Zn)	19400752	Expressed in all
SLC30A6	solute carrier family 30 (zinc transporter), member 6	Zinc (Zn)	19400752	Expressed in all
SLC30A7	solute carrier family 30 (zinc transporter), member 7	Zinc (Zn)	19400752	Mixed
SLC30A8	solute carrier family 30 (zinc transporter), member 8	Zinc (Zn)	19400752	Tissue enhanced	pancreas
SLC30A9	solute carrier family 30 (zinc transporter), member 9	Zinc (Zn)	19400752	Expressed in all
SLC31A1	solute carrier family 31 (copper transporter), member 1	Copper (Cu)	20454597	Expressed in all
SLC31A2	solute carrier family 31 (copper transporter), member 2	Copper (Cu)	20454597	Tissue enriched	salivary gland
SLC34A1	solute carrier family 34 (type II sodium/phosphate contransporter), member 1	Phosphate	23398154	Tissue enriched	kidney
SLC34A2	solute carrier family 34 (type II sodium/phosphate contransporter), member 2	Phosphate	10329428	Tissue enriched	lung
SLC34A3	solute carrier family 34 (type II sodium/phosphate contransporter), member 3	Phosphate	23398154	Group enriched	kidney ;small intestine
SLC37A1	solute carrier family 37 (glucose-6-phosphate transporter), member 1	Phosphate	UNIPROT db	Expressed in all
SLC37A2	solute carrier family 37 (glucose-6-phosphate transporter), member 2	Phosphate	UNIPROT db	Tissue enhanced	salivary gland
SLC39A1	solute carrier family 39 (zinc transporter), member 1	Zinc (Zn)	19400752	Expressed in all
SLC39A10	solute carrier family 39 (zinc transporter), member 10	Zinc (Zn)	19400752	Tissue enhanced	cerebral cortex ;thyroid gland
SLC39A11	solute carrier family 39, member 11	Zinc (Zn)	19400752	Expressed in all
SLC39A12	solute carrier family 39 (zinc transporter), member 12	Zinc (Zn)	19400752	Tissue enriched	cerebral cortex
SLC39A13	solute carrier family 39 (zinc transporter), member 13	Zinc (Zn)	19400752	Expressed in all
SLC39A14	solute carrier family 39 (zinc transporter), member 14	Iron (Fe)	21437029	Expressed in all
SLC39A14	solute carrier family 39 (zinc transporter), member 14	Manganese (Mn)	23506894	Expressed in all
SLC39A14	solute carrier family 39 (zinc transporter), member 14	Zinc (Zn)	19400752	Expressed in all
SLC39A2	solute carrier family 39 (zinc transporter), member 2	Zinc (Zn)	19400752	Group enriched	esophagus ;prostate ;skin
SLC39A3	solute carrier family 39 (zinc transporter), member 3	Zinc (Zn)	19400752	Expressed in all
SLC39A4	solute carrier family 39 (zinc transporter), member 4	Zinc (Zn)	19400752	Group enriched	duodenum ;kidney ;small intestine
SLC39A5	solute carrier family 39 (zinc transporter), member 5	Zinc (Zn)	19400752	Tissue enhanced	duodenum ;kidney ;small intestine
SLC39A6	solute carrier family 39 (zinc transporter), member 6	Zinc (Zn)	19400752	Expressed in all
SLC39A7	solute carrier family 39 (zinc transporter), member 7	Manganese (Mn)	23506894	Expressed in all
SLC39A7	solute carrier family 39 (zinc transporter), member 7	Zinc (Zn)	19400752	Expressed in all
SLC39A8	solute carrier family 39 (zinc transporter), member 8	Manganese (Mn)	23506894	Tissue enhanced	lung
SLC39A8	solute carrier family 39 (zinc transporter), member 8	Zinc (Zn)	19400752	Tissue enhanced	lung
SLC39A9	solute carrier family 39, member 9	Zinc (Zn)	19400752	Expressed in all
SLC40A1	solute carrier family 40 (iron-regulated transporter), member 1	Iron (Fe)	21437029	Expressed in all
SLC40A1	solute carrier family 40 (iron-regulated transporter), member 1	Manganese (Mn)	25982296	Expressed in all
SLC41A1	solute carrier family 41 (magnesium transporter), member 1	Magnesium (Mg)	23506895	Expressed in all
SLC41A2	solute carrier family 41 (magnesium transporter), member 2	Magnesium (Mg)	23506895	Mixed
SLC41A2	solute carrier family 41 (magnesium transporter), member 2	Manganese (Mn)	23506895	Mixed
SLC46A1	solute carrier family 46 (folate transporter), member 1	Heme	21238504	Expressed in all
SLC46A1	solute carrier family 46 (folate transporter), member 1	Tetrahydrofolic acid [Folic acid (B9)]	21568705	Expressed in all
SLC48A1	solute carrier family 48 (heme transporter), member 1	Heme	21238504	Expressed in all
SLC48A1	solute carrier family 48 (heme transporter), member 1	Iron (Fe)	22085723	Expressed in all
SLC4A1	solute carrier family 4 (anion exchanger), member 1 (Diego blood group)	Chloride (Cl)	23506864	Tissue enriched	bone marrow
SLC4A10	solute carrier family 4, sodium bicarbonate transporter, member 10	Chloride (Cl)	23506864	Tissue enriched	cerebral cortex
SLC4A2	solute carrier family 4 (anion exchanger), member 2	Chloride (Cl)	23506864	Expressed in all
SLC4A3	solute carrier family 4 (anion exchanger), member 3	Chloride (Cl)	23506864	Tissue enhanced	heart muscle ;ovary
SLC4A8	solute carrier family 4, sodium bicarbonate cotransporter, member 8	Chloride (Cl)	23506864	Tissue enhanced	cerebral cortex ;testis
SLC52A1	solute carrier family 52 (riboflavin transporter), member 1	Flavin adenine mono/dinucleotide (FMN/FAD)[Riboflavin (B2)]	18632736	Group enriched	duodenum ;placenta ;skin ;small intestine
SLC52A2	solute carrier family 52 (riboflavin transporter), member 2	Flavin adenine mono/dinucleotide (FMN/FAD)[Riboflavin (B2)]	21749321	Expressed in all
SLC52A3	solute carrier family 52 (riboflavin transporter), member 3	Flavin adenine mono/dinucleotide (FMN/FAD)[Riboflavin (B2)]	21749321	Tissue enhanced	testis
SLC5A6	solute carrier family 5 (sodium/multivitamin and iodide cotransporter), member 6	Biotin [B7]	9516450	Expressed in all
SLC5A6	solute carrier family 5 (sodium/multivitamin and iodide cotransporter), member 6	Coenzyme A/Phosphopantetheine [B5]	16011464	Expressed in all
SLC5A6	solute carrier family 5 (sodium/multivitamin and iodide cotransporter), member 6	Lipoic Acid (LA)	22927035	Expressed in all
SLC5A8	solute carrier family 5 (sodium/monocarboxylate cotransporter), member 8	NAD+ and NADP+ [Niacin (B3)]	21749321	Tissue enriched	thyroid gland
SLC8A1	solute carrier family 8 (sodium/calcium exchanger), member 1	Calcium (Ca)	17585332	Tissue enhanced	heart muscle
SLC8A2	solute carrier family 8 (sodium/calcium exchanger), member 2	Calcium (Ca)	17585332	Tissue enriched	cerebral cortex
SLC8A3	solute carrier family 8 (sodium/calcium exchanger), member 3	Calcium (Ca)	17585332	Group enriched	cerebral cortex ;skeletal muscle
SLC9A6	solute carrier family 9, subfamily A (NHE6, cation proton antiporter 6), member 6	Potassium (K)	23506868	Expressed in all
SLC9A7	solute carrier family 9, subfamily A (NHE7, cation proton antiporter 7), member 7	Potassium (K)	23506868	Mixed
SLC9A8	solute carrier family 9, subfamily A (NHE8, cation proton antiporter 8), member 8	Potassium (K)	23506868	Expressed in all
SLC9A9	solute carrier family 9, subfamily A (NHE9, cation proton antiporter 9), member 9	Potassium (K)	23506868	Mixed
SLCO1A2	solute carrier organic anion transporter family, member 1A2	Glutathione (GSH)	23206830	Group enriched	cerebral cortex ;liver ;lung ;salivary gland
SLCO1A2	solute carrier organic anion transporter family, member 1A2	Tetrahydrofolic acid [Folic acid (B9)]	21568705	Group enriched	cerebral cortex ;liver ;lung ;salivary gland
SLCO1B1	solute carrier organic anion transporter family, member 1B1	Tetrahydrofolic acid [Folic acid (B9)]	21568705	Tissue enriched	liver
SLCO1B3	solute carrier organic anion transporter family, member 1B3	Tetrahydrofolic acid [Folic acid (B9)]	21568705	Tissue enriched	liver
STEAP3	STEAP family member 3, metalloreductase	Iron (Fe)	22085723	Expressed in all
STRA6	stimulated by retinoic acid 6	Retinol (A):RXR-RAR	21368206	Tissue enhanced	kidney ;placenta
TCN1	transcobalamin I (vitamin B12 binding protein, R binder family)	Methylcobalamin/AdenosylCobalamine (B12)	23539619	Group enriched	bone marrow ;gallbladder ;salivary gland ;stomach
TCN2	transcobalamin II	Methylcobalamin/AdenosylCobalamine (B12)	23539619	Expressed in all
TF	transferrin	Iron (Fe)	21437029	Tissue enriched	liver
TF	transferrin	Manganese (Mn)	25982296	Tissue enriched	liver
TFR2	transferrin receptor 2	Iron (Fe)	21437029	Tissue enriched	liver
TFRC	transferrin receptor	Iron (Fe)	21437029	Expressed in all
TFRC	transferrin receptor	Manganese (Mn)	25982296	Expressed in all
TRPC1	transient receptor potential cation channel, subfamily C, member 1	Calcium (Ca)	11389472	Mixed
TRPC2	transient receptor potential cation channel, subfamily C, member 2, pseudogene	Calcium (Ca)	11389472	NA	NA
TRPC3	transient receptor potential cation channel, subfamily C, member 3	Calcium (Ca)	11389472	Tissue enhanced	smooth muscle
TRPC4	transient receptor potential cation channel, subfamily C, member 4	Calcium (Ca)	11389472	Tissue enhanced	endometrium ;smooth muscle
TRPC5	transient receptor potential cation channel, subfamily C, member 5	Calcium (Ca)	11389472	Tissue enhanced	cerebral cortex
TRPC6	transient receptor potential cation channel, subfamily C, member 6	Calcium (Ca)	11389472	Tissue enhanced	placenta
TRPC7	transient receptor potential cation channel, subfamily C, member 7	Calcium (Ca)	11389472	Not detected
TRPM1	transient receptor potential cation channel, subfamily M, member 1	Calcium (Ca)	11389472	Group enriched	skin ;testis
TRPM2	transient receptor potential cation channel, subfamily M, member 2	Calcium (Ca)	11389472	Mixed
TRPM3	transient receptor potential cation channel, subfamily M, member 3	Calcium (Ca)	11389472	Tissue enhanced	kidney
TRPM4	transient receptor potential cation channel, subfamily M, member 4	Calcium (Ca)	11389472	Mixed
TRPM5	transient receptor potential cation channel, subfamily M, member 5	Calcium (Ca)	11389472	Group enriched	colon ;duodenum ;small intestine
TRPM6	transient receptor potential cation channel, subfamily M, member 6	Calcium (Ca)	11389472	Group enriched	colon ;duodenum ;rectum ;small intestine
TRPM6	transient receptor potential cation channel, subfamily M, member 6	Magnesium (Mg)	26069817	Group enriched	colon ;duodenum ;rectum ;small intestine
TRPM7	transient receptor potential cation channel, subfamily M, member 7	Calcium (Ca)	11389472	Expressed in all
TRPM7	transient receptor potential cation channel, subfamily M, member 7	Magnesium (Mg)	26069817	Expressed in all
TRPM8	transient receptor potential cation channel, subfamily M, member 8	Calcium (Ca)	11389472	Tissue enriched	prostate
TRPV1	transient receptor potential cation channel, subfamily V, member 1	Calcium (Ca)	11389472	Mixed
TRPV2	transient receptor potential cation channel, subfamily V, member 2	Calcium (Ca)	11389472	Expressed in all
TRPV4	transient receptor potential cation channel, subfamily V, member 4	Calcium (Ca)	11389472	Tissue enhanced	kidney ;salivary gland
TRPV5	transient receptor potential cation channel, subfamily V, member 5	Calcium (Ca)	11389472	Tissue enhanced	kidney
TRPV6	transient receptor potential cation channel, subfamily V, member 6	Calcium (Ca)	11389472	Tissue enhanced	prostate ;salivary gland
TUSC3	tumor suppressor candidate 3	Magnesium (Mg)	19717468	Mixed
