# Supplementary material for: Ancestors’ dietary patterns and environments could drive positive selection in genes involved in micronutrient metabolism—the case of cofactor transporters
Source: Genes Nutr. 2017 Oct 4;12:28. doi: 10.1186/s12263-017-0579-x (PMC5628472; doi:10.1186/s12263-017-0579-x)
Supplement: Supplementary file 6 — Analysis of positive selection using the GWAS dataset and literature comparison. (XLSX 298 kb) [file 12263_2017_579_MOESM6_ESM.xlsx]

## Sheet: readme
	Results of positive selection on entire HGDP dataset, all significant SNPs
	Header Supplementary Table 2
	PC	proncipal component analyzed
	SNP	SNP
	CHR	Chromosome
	BP	SNP position
	QVALUE	qvale for selection test

## Sheet: Table S2
PC	SNP	CHR	BP	QVALUE
PC3	rs262683	1	2145729	0.00821745
PC3	rs2493254	1	3370417	0.0242182
PC3	rs12407583	1	4413754	0.0103397
PC3	rs11588149	1	4625356	0.0277144
PC3	rs12410485	1	4912215	0.0372347
PC3	rs67746	1	8185100	0.0338977
PC3	rs1203698	1	14081923	0.0463523
PC3	rs760911	1	14091025	0.0103909
PC3	rs3795757	1	15261260	0.045772
PC3	rs12408422	1	18125770	0.0250182
PC3	rs11206349	1	54665329	0.0358321
PC3	rs12563523	1	54680711	0.0429437
PC3	rs6691924	1	54726833	0.0148491
PC3	rs4451502	1	54732109	0.0253796
PC3	rs12130799	1	55435960	0.0103909
PC3	rs17314520	1	62532295	0.0037669
PC3	rs12407297	1	62572059	0.021124
PC3	rs6424654	1	79679927	0.00802444
PC3	rs12402499	1	101301542	5.37978e-06
PC3	rs12756986	1	101377341	0.000806365
PC3	rs17123757	1	101395548	0.00334386
PC3	rs3737576	1	101482151	0.0037669
PC3	rs2049909	1	165098569	0.0065129
PC3	rs17403380	1	165188659	2.23585e-05
PC3	rs12410568	1	165282120	0.00593358
PC3	rs1410245	1	165285261	0.0119238
PC3	rs17534481	1	165737441	0.0482308
PC3	rs1799704	1	165742495	0.0463523
PC3	rs6664958	1	165762927	0.0468402
PC3	rs1998543	1	176868710	0.00473014
PC3	rs16831401	1	187997774	0.0177389
PC3	rs16855698	1	203749747	0.0477588
PC3	rs4844936	1	208243492	0.0127348
PC3	rs12727872	1	218714376	0.0314571
PC3	rs12409456	1	228747556	0.0234471
PC3	rs12407228	1	243966662	0.0242182
PC3	rs10202002	2	3232649	0.0238249
PC3	rs4854182	2	3345897	0.0289903
PC3	rs4669239	2	8102860	0.0033398
PC3	rs12997119	2	16597765	0.0232794
PC3	rs7558478	2	21041664	0.0391189
PC3	rs12474099	2	26686170	0.0238249
PC3	rs10495759	2	26711809	0.00235364
PC3	rs12998538	2	31146565	0.0277144
PC3	rs10495856	2	36073609	0.00430662
PC3	rs7563694	2	36095851	0.0115934
PC3	rs1022121	2	36207928	0.0414432
PC3	rs11124497	2	36208671	0.0238249
PC3	rs6709011	2	36729196	0.0446377
PC3	rs10514804	2	47417077	0.0394257
PC3	rs4672084	2	56082888	0.00649191
PC3	rs2192900	2	58604437	0.029587
PC3	rs13392221	2	69926749	0.00278556
PC3	rs1015437	2	69959522	0.00278556
PC3	rs4853167	2	70006461	0.00139714
PC3	rs4241266	2	70012948	0.000803611
PC3	rs2044461	2	70190585	0.0037669
PC3	rs17615649	2	70375070	0.00795674
PC3	rs17005506	2	70423544	0.0405085
PC3	rs12475571	2	71420550	0.00862893
PC3	rs10496189	2	73491606	0.0146663
PC3	rs17009036	2	73501692	0.0253796
PC3	rs7588536	2	75524556	0.037983
PC3	rs17339877	2	80138396	0.0177389
PC3	rs6724281	2	88310646	0.0376312
PC3	rs1599956	2	98865206	0.035342
PC3	rs4850907	2	99622893	0.0140717
PC3	rs4851323	2	100480750	0.0124735
PC3	rs4851333	2	100534356	0.0496597
PC3	rs11678350	2	100572431	0.0238249
PC3	rs1595400	2	129108715	0.0250613
PC3	rs7582293	2	132750624	0.0243022
PC3	rs7603317	2	134293725	0.0405085
PC3	rs2222281	2	154263969	0.0327149
PC3	rs6434914	2	154368110	0.0191444
PC3	rs16834313	2	154369494	0.0458788
PC3	rs1020223	2	154372848	0.0185136
PC3	rs6434925	2	154379464	0.0350546
PC3	rs4664716	2	154423522	0.0440873
PC3	rs1955152	2	154447622	0.0276526
PC3	rs1863086	2	154608571	0.0270427
PC3	rs877199	2	160612005	0.0146847
PC3	rs10497212	2	160672946	0.0284741
PC3	rs16844790	2	160676874	0.0359436
PC3	rs733658	2	160827659	0.0452965
PC3	rs4462749	2	160869250	0.0458251
PC3	rs6751676	2	160927278	0.0494556
PC3	rs11687163	2	160996428	0.0273471
PC3	rs12692602	2	161017434	0.0302681
PC3	rs6432628	2	161103434	0.0306808
PC3	rs7603576	2	161139850	0.0400133
PC3	rs2048827	2	161550836	0.0381125
PC3	rs17243975	2	162070145	3.16747e-06
PC3	rs12995983	2	162608049	0.0238249
PC3	rs5647	2	162713404	0.0236399
PC3	rs2160710	2	162817515	0.00204311
PC3	rs12476567	2	162856657	0.0121023
PC3	rs10439256	2	162860597	0.0119815
PC3	rs2033300	2	162907534	0.00611414
PC3	rs6753132	2	163073248	0.0381125
PC3	rs2028405	2	164180668	0.00225775
PC3	rs10497244	2	164320205	0.0459329
PC3	rs17203738	2	164324046	0.0452965
PC3	rs1858104	2	165402982	0.0250613
PC3	rs3923412	2	170717670	4.17648e-06
PC3	rs6717173	2	170878057	0.0151099
PC3	rs2113650	2	170884638	0.0177389
PC3	rs1867879	2	176471572	0.0243512
PC3	rs4893872	2	177083433	0.0243022
PC3	rs1196162	2	182637191	0.0423321
PC3	rs12621811	2	197840817	0.0263388
PC3	rs17591036	2	200500349	0.0416338
PC3	rs1835720	2	200854219	0.035342
PC3	rs4673930	2	215597510	0.0277144
PC3	rs3771347	2	241838764	0.0423743
PC3	rs2302013	2	242042331	0.0270427
PC3	rs2286277	2	242067035	0.0177389
PC3	rs3844278	3	10186918	0.0140791
PC3	rs3844279	3	10187180	0.0144503
PC3	rs4462945	3	10246265	0.0148491
PC3	rs17036821	3	12508148	0.0302681
PC3	rs1349264	3	24253819	0.0115934
PC3	rs1562737	3	24260772	0.0148848
PC3	rs826230	3	24281306	0.00463917
PC3	rs4131792	3	24745657	0.0378252
PC3	rs17233757	3	26926675	0.045772
PC3	rs9843286	3	31269496	0.043219
PC3	rs6775336	3	31279529	0.034714
PC3	rs12485750	3	31392045	0.00101852
PC3	rs9830825	3	31431027	0.00529882
PC3	rs7647227	3	43248386	0.00393454
PC3	rs1858385	3	62634698	0.0385783
PC3	rs6796568	3	62638382	0.0376312
PC3	rs17361212	3	62966549	0.0177389
PC3	rs1443522	3	64357566	0.00967281
PC3	rs17044224	3	66391497	0.0276526
PC3	rs1471476	3	66394769	0.0199156
PC3	rs2885872	3	67504178	0.0148491
PC3	rs17808417	3	67701187	0.0238249
PC3	rs4856894	3	67915983	0.0344773
PC3	rs3886495	3	68376031	0.00245604
PC3	rs955109	3	71122084	0.00384511
PC3	rs1458001	3	88514151	0.0120996
PC3	rs4857057	3	98518486	0.0370652
PC3	rs9825320	3	98526743	0.0454712
PC3	rs9848435	3	98545226	0.0462405
PC3	rs9853769	3	98548526	0.0411159
PC3	rs4857279	3	98827270	0.0148491
PC3	rs1624195	3	121634912	0.0033398
PC3	rs1733302	3	121636871	0.0169175
PC3	rs12485719	3	122772189	0.0338977
PC3	rs6808258	3	122806155	0.0157787
PC3	rs4676737	3	122810935	0.00701047
PC3	rs3930132	3	122815064	0.0216157
PC3	rs1492177	3	122826224	0.035342
PC3	rs12498138	3	122942279	9.53366e-05
PC3	rs4308217	3	123275877	0.0229455
PC3	rs7647405	3	123482931	0.0315308
PC3	rs7432970	3	124177978	0.0454712
PC3	rs10934637	3	124263103	0.00862893
PC3	rs9856684	3	127442880	0.0238249
PC3	rs1871993	3	140176950	0.0103909
PC3	rs823307	3	196591155	0.0440873
PC3	rs2686434	3	196670955	0.0103105
PC3	rs11711870	3	197034763	0.0171184
PC3	rs2003484	4	5447147	0.00593714
PC3	rs12504147	4	14077374	0.0435225
PC3	rs17081138	4	31915463	0.0344773
PC3	rs1445430	4	32166424	0.00601165
PC3	rs12508786	4	32170463	0.0157952
PC3	rs12509066	4	69827407	0.0463523
PC3	rs1993546	4	69874481	0.043219
PC3	rs11931604	4	69963136	0.0376312
PC3	rs17039766	4	110225881	0.0458251
PC3	rs17044404	4	113459422	0.0494556
PC3	rs17048840	4	117963223	0.029587
PC3	rs12498620	4	118016145	0.0191996
PC3	rs17244832	4	139564715	0.0477588
PC3	rs4696538	4	155365950	0.0452965
PC3	rs10517589	4	155372749	0.02377
PC3	rs12506449	4	155414425	0.00975529
PC3	rs17031957	4	155871346	0.012104
PC3	rs12501328	4	155881781	0.0148491
PC3	rs10517629	4	157323399	0.0440397
PC3	rs4692788	4	171214578	0.0143733
PC3	rs370613	4	171763679	0.0239657
PC3	rs17056139	4	171898409	0.0103702
PC3	rs1432094	4	171998792	0.0359436
PC3	rs4975838	5	2103483	0.0316047
PC3	rs12109259	5	3148124	0.0412247
PC3	rs13155604	5	18452233	0.0405085
PC3	rs720235	5	54872555	0.0103909
PC3	rs930391	5	71539443	0.0157463
PC3	rs11956209	5	71570610	0.0416338
PC3	rs11750874	5	71726098	0.0103909
PC3	rs3112482	5	71786656	0.0450733
PC3	rs285600	5	73367540	0.040792
PC3	rs17568237	5	76009201	0.00387653
PC3	rs4704496	5	77660704	0.00773677
PC3	rs4588572	5	77667390	0.0254876
PC3	rs10063742	5	77795118	0.0274685
PC3	rs7700390	5	77825288	0.0277159
PC3	rs11747515	5	85426407	0.0440397
PC3	rs10514377	5	93042312	0.00230939
PC3	rs12520078	5	93465676	0.00179269
PC3	rs1504534	5	99630273	0.00878569
PC3	rs10050527	5	100046291	0.023597
PC3	rs17776473	5	100075497	0.021124
PC3	rs6897681	5	100142014	0.00760668
PC3	rs17159534	5	100159982	0.00468303
PC3	rs17159616	5	100167386	0.00101852
PC3	rs17160771	5	100238725	0.0327049
PC3	rs17161370	5	100293602	0.0119238
PC3	rs17131829	5	100451980	0.0378548
PC3	rs1845507	5	100835039	0.0163702
PC3	rs17156992	5	104104905	0.0263388
PC3	rs12521391	5	112594657	0.0042668
PC3	rs12188069	5	112603823	0.0103765
PC3	rs11740353	5	112605595	0.0103765
PC3	rs10519343	5	112620505	0.00795674
PC3	rs10519346	5	112620929	0.00795674
PC3	rs17135534	5	112636242	0.0314571
PC3	rs11748465	5	112642417	0.0137733
PC3	rs971371	5	112651974	0.0244384
PC3	rs971370	5	112652057	0.0244384
PC3	rs6877524	5	112687928	0.0152072
PC3	rs1116547	5	112708236	0.042988
PC3	rs11241201	5	112716022	0.0446377
PC3	rs17171525	5	136989465	0.00621629
PC3	rs726684	5	140752611	0.0253336
PC3	rs11953270	5	140852461	0.0426716
PC3	rs2074914	5	140937650	0.0372089
PC3	rs17705472	5	141186045	0.00650218
PC3	rs12518402	5	143585354	0.000380276
PC3	rs17426775	5	145476047	0.0482308
PC3	rs1559163	5	154891640	0.0102714
PC3	rs1432734	5	155263658	0.0167396
PC3	rs17053011	5	155293694	0.0191996
PC3	rs4704880	5	155302280	0.0244384
PC3	rs17059512	5	160870668	0.0458788
PC3	rs17068355	5	166711510	0.0244384
PC3	rs17664946	5	168025622	0.0463523
PC3	rs10462984	5	168821699	0.0353132
PC3	rs264838	5	169067346	0.000806365
PC3	rs746468	5	169110640	0.00601165
PC3	rs4959408	6	678136	0.0327149
PC3	rs1764142	6	956570	0.0403984
PC3	rs1737701	6	967191	0.0248126
PC3	rs909989	6	967228	0.0248126
PC3	rs1033485	6	980010	0.0153189
PC3	rs1022249	6	4600281	0.041553
PC3	rs17679286	6	12936420	0.0427148
PC3	rs4715157	6	13318937	0.0395632
PC3	rs666215	6	16813630	0.021542
PC3	rs532735	6	16814150	0.0265657
PC3	rs13362654	6	17055869	0.00362349
PC3	rs6928317	6	17068957	0.00394833
PC3	rs12197692	6	17863942	0.035342
PC3	rs763469	6	33112365	0.0184878
PC3	rs1759628	6	34305166	0.0157304
PC3	rs2071797	6	36451311	0.0162745
PC3	rs2395653	6	36628371	0.02377
PC3	rs16888791	6	36630785	0.0234471
PC3	rs7741729	6	36632053	0.0191171
PC3	rs2395656	6	36770149	0.0255907
PC3	rs236397	6	36884507	0.0327049
PC3	rs4487576	6	53180507	0.00844927
PC3	rs17620632	6	53202820	0.0132412
PC3	rs12183976	6	53216241	0.00441162
PC3	rs9474466	6	53219476	0.0344773
PC3	rs209489	6	53285637	0.0162745
PC3	rs744436	6	83644948	0.0167396
PC3	rs4317380	6	83645415	0.0153189
PC3	rs9451881	6	92790220	0.0459874
PC3	rs3761796	6	106881614	0.0264497
PC3	rs12526071	6	111057837	0.00802444
PC3	rs3749866	6	111242190	0.00281155
PC3	rs2342512	6	111459439	0.0103397
PC3	rs11751625	6	111790015	0.00139714
PC3	rs17077529	6	116513112	0.0185396
PC3	rs1016015	6	128869961	0.0319698
PC3	rs1563051	6	141499055	0.0262251
PC3	rs1335297	6	141710389	0.0264497
PC3	rs17702579	6	144595747	0.0153189
PC3	rs9384567	6	150983003	0.0250182
PC3	rs12201472	6	151289560	0.046537
PC3	rs742832	6	151299564	0.0392208
PC3	rs9322304	6	151537080	0.0211311
PC3	rs6912840	6	153283964	0.0126048
PC3	rs4391271	6	153285492	0.0146753
PC3	rs4869775	6	153322708	0.0494556
PC3	rs7744543	6	154312928	0.0238249
PC3	rs512053	6	154481209	0.0302629
PC3	rs655059	6	154500548	0.00994807
PC3	rs9383697	6	154609076	0.0493353
PC3	rs6901970	6	154630507	0.0376312
PC3	rs2275336	6	154768680	0.0115934
PC3	rs6915661	6	155453298	0.000806365
PC3	rs10499304	6	155454586	0.0467106
PC3	rs10223883	6	155462383	0.0247113
PC3	rs17086231	6	155745811	0.0208227
PC3	rs6908041	6	161997572	0.0494556
PC3	rs10275469	7	234196	0.0334805
PC3	rs2895	7	2535296	0.0103909
PC3	rs308074	7	5857747	0.0243022
PC3	rs7784465	7	6384800	0.0157624
PC3	rs2023935	7	16316655	0.000803611
PC3	rs10951321	7	32100377	0.0175887
PC3	rs4720055	7	32213843	0.00538314
PC3	rs17365780	7	32595926	0.00199791
PC3	rs4720078	7	32810320	0.0422196
PC3	rs17468799	7	32919741	0.0496597
PC3	rs17469596	7	32938770	0.0222315
PC3	rs4720087	7	32961856	0.045772
PC3	rs973766	7	34099575	0.0276526
PC3	rs12532321	7	37889114	0.00683864
PC3	rs12671853	7	37906921	0.0270427
PC3	rs2471552	7	45943698	0.0295833
PC3	rs788744	7	46034973	0.0405085
PC3	rs788728	7	46040292	0.0378548
PC3	rs12538371	7	55203514	0.006014
PC3	rs12538593	7	95374609	0.0239657
PC3	rs4729224	7	95384055	0.0265076
PC3	rs2729545	7	111606265	0.0230913
PC3	rs963843	7	126373706	0.0467106
PC3	rs7807933	7	131714062	0.0140717
PC3	rs2341824	7	131744475	0.0161821
PC3	rs10251424	7	131760780	0.021124
PC3	rs277479	7	131765939	0.0199456
PC3	rs277492	7	131776883	0.02189
PC3	rs12703419	7	141427767	0.00878569
PC3	rs10274421	7	146951148	0.0279035
PC3	rs7804456	7	148246576	0.0467106
PC3	rs17456509	8	5803883	0.0279669
PC3	rs1014199	8	6527395	0.0402929
PC3	rs2059670	8	14220381	0.0280305
PC3	rs13254844	8	24874430	0.00101852
PC3	rs17054373	8	25728272	0.0199757
PC3	rs4872367	8	25733318	0.0158289
PC3	rs2175835	8	29331698	0.0277159
PC3	rs4737003	8	40018187	0.0368792
PC3	rs4276678	8	40019396	0.00795133
PC3	rs992900	8	59272595	0.0337093
PC3	rs723312	8	59284396	0.0382115
PC3	rs16925098	8	60730514	0.000911697
PC3	rs2326457	8	61006987	0.000531159
PC3	rs10504555	8	75135715	0.0304737
PC3	rs16938779	8	75141193	0.0467106
PC3	rs9643050	8	110539534	0.0153189
PC3	rs12550790	8	110728415	0.0103909
PC3	rs17749211	8	119460590	0.006014
PC3	rs1713740	8	124248493	0.0353132
PC3	rs17377108	8	124266484	0.0107464
PC3	rs16901698	8	127878386	0.0200061
PC3	rs12543298	8	129656196	0.033174
PC3	rs12550413	8	129742766	0.0216157
PC3	rs2665919	8	141033298	0.0380813
PC3	rs2245733	8	141048464	0.0435684
PC3	rs6998475	8	141112212	0.0103909
PC3	rs12551049	9	10079897	0.0177389
PC3	rs10511830	9	28634923	0.0211311
PC3	rs1938287	9	75511491	0.0299897
PC3	rs990001	9	79276545	0.0238716
PC3	rs10512167	9	87213950	0.0225534
PC3	rs17517507	9	93797469	0.0162745
PC3	rs4743552	9	97921611	0.0411159
PC3	rs431892	9	101095878	0.0115934
PC3	rs1746147	9	101101020	0.00128581
PC3	rs1699421	9	101102502	0.0121023
PC3	rs1018150	9	101103596	0.00795674
PC3	rs1561166	9	106759846	0.00878569
PC3	rs2009462	9	106763897	0.00878569
PC3	rs10512415	9	134514900	0.0464089
PC3	rs17583562	9	140146139	0.00526983
PC3	rs12243511	10	6987866	0.0183766
PC3	rs2501679	10	6990224	0.0301931
PC3	rs17156736	10	15552572	0.000803611
PC3	rs4749554	10	30694534	0.00903588
PC3	rs12775289	10	49697098	0.00802444
PC3	rs4935016	10	52893477	0.0307522
PC3	rs2170778	10	59830232	0.0103909
PC3	rs2393735	10	63457852	0.0472313
PC3	rs12266663	10	63459675	0.0393231
PC3	rs10509165	10	63533008	0.00379463
PC3	rs4747112	10	72347157	0.0440397
PC3	rs4934295	10	88838113	0.0203162
PC3	rs1871057	10	89574656	0.0452965
PC3	rs12414093	10	101324224	0.018739
PC3	rs10883381	10	101340520	0.0332533
PC3	rs10509739	10	101623300	0.0454712
PC3	rs10509771	10	106145540	0.021124
PC3	rs11192347	10	106919303	0.035342
PC3	rs10509788	10	106919911	0.0371148
PC3	rs1484242	10	106931014	0.0167396
PC3	rs10884125	10	107010780	0.0289932
PC3	rs1496084	10	107705530	0.0234277
PC3	rs17238070	10	107713885	0.0213973
PC3	rs17130385	10	115186009	0.0493992
PC3	rs17775854	10	115666613	0.00230939
PC3	rs4880436	10	134500093	0.0100344
PC3	rs6578247	11	2207426	0.00795674
PC3	rs6578248	11	2207625	0.00808795
PC3	rs12416698	11	11773982	0.0183766
PC3	rs4910420	11	11779270	0.014714
PC3	rs12418935	11	11819986	0.0338977
PC3	rs12418890	11	11849793	0.042988
PC3	rs4757730	11	11971832	0.00230939
PC3	rs952932	11	11973104	0.00594123
PC3	rs1866948	11	13715365	0.00622535
PC3	rs964252	11	13745956	0.0112218
PC3	rs12360975	11	16145902	0.00101852
PC3	rs2173554	11	36025342	0.0476978
PC3	rs10838427	11	45138258	0.0126696
PC3	rs2087296	11	45468155	0.0452965
PC3	rs10488693	11	61241732	0.0033398
PC3	rs12421620	11	66033152	0.000803611
PC3	rs4930414	11	66695329	0.035342
PC3	rs887316	11	66915424	0.035342
PC3	rs10896418	11	68613933	0.037983
PC3	rs7951918	11	109455404	0.00215914
PC3	rs620331	11	118436309	0.0238249
PC3	rs12417928	11	118569768	0.00294849
PC3	rs4936527	11	119978587	0.0119238
PC3	rs1815896	11	119990620	0.0491984
PC3	rs4245058	11	124264552	0.0103909
PC3	rs11222996	11	131653162	0.0367867
PC3	rs10491976	12	3797134	0.0238138
PC3	rs4883418	12	7644562	0.035342
PC3	rs11055962	12	14439159	0.0139841
PC3	rs2287541	12	14555517	0.00329688
PC3	rs17821751	12	14847168	0.0238249
PC3	rs8664	12	15664688	0.00139531
PC3	rs7978167	12	27052396	0.0366716
PC3	rs10843656	12	30255854	0.0169382
PC3	rs17482593	12	30474715	0.00701047
PC3	rs794161	12	30625669	0.0177389
PC3	rs10506070	12	30720941	0.000133007
PC3	rs11051149	12	30946815	0.0297876
PC3	rs33219	12	30960265	0.00954433
PC3	rs2051827	12	46242298	0.0103765
PC3	rs2285831	12	46411969	0.0231322
PC3	rs3759407	12	46481336	0.000803611
PC3	rs17117339	12	51315543	0.0395287
PC3	rs540730	12	56093381	0.0472313
PC3	rs3741414	12	56130316	0.0148608
PC3	rs1347224	12	74682391	0.0415931
PC3	rs10507149	12	101623768	0.00755201
PC3	rs1404290	12	101710720	0.037261
PC3	rs1399822	12	107236911	0.014704
PC3	rs4964684	12	107300550	0.0066569
PC3	rs11065850	12	107937282	0.0427148
PC3	rs1466852	12	116076226	0.00475367
PC3	rs11068393	12	116107519	0.00436986
PC3	rs9658570	12	116135256	0.0011028
PC3	rs2271986	12	116145256	0.00245604
PC3	rs4766836	12	116157399	0.006014
PC3	rs7314935	12	116203220	0.0148848
PC3	rs11613092	12	117377631	0.0320452
PC3	rs2254779	12	119893625	0.0124735
PC3	rs10847023	12	125010473	0.0255359
PC3	rs17269472	13	20418609	0.0162185
PC3	rs17359176	13	22565334	0.0124621
PC3	rs10492426	13	25245404	0.0384783
PC3	rs9511960	13	25330354	0.0103909
PC3	rs7983722	13	25343149	0.0206947
PC3	rs10507384	13	27877480	0.0277159
PC3	rs4943188	13	33634684	0.0212637
PC3	rs7985535	13	34750860	0.0177389
PC3	rs1037272	13	41688458	0.0344773
PC3	rs1023055	13	49953197	0.0122817
PC3	rs17074540	13	49999333	0.0344773
PC3	rs1928123	13	50017846	0.0370898
PC3	rs17074618	13	50051476	0.0199156
PC3	rs2050936	13	50087646	0.045772
PC3	rs9301628	13	89316913	0.0243022
PC3	rs10492711	13	107002260	0.0367867
PC3	rs944440	14	20277396	0.0153189
PC3	rs2273708	14	20340183	0.00199744
PC3	rs7143702	14	20714900	0.035342
PC3	rs12431416	14	20722737	0.0410775
PC3	rs12184962	14	20741156	0.0143733
PC3	rs1243370	14	20744054	0.000803611
PC3	rs8013500	14	21001039	0.0329382
PC3	rs10483252	14	21052193	0.0153189
PC3	rs1263809	14	21058740	0.00510754
PC3	rs10146821	14	21172640	0.00281155
PC3	rs1483971	14	22027328	0.0469701
PC3	rs10483283	14	23340832	0.021124
PC3	rs4537942	14	23971664	0.014704
PC3	rs2050528	14	26786438	0.0370898
PC3	rs11621151	14	28093852	0.0097784
PC3	rs7151991	14	31705323	0.0238249
PC3	rs17098539	14	31711014	0.0289932
PC3	rs2149663	14	31757965	0.0318199
PC3	rs10483406	14	31968071	0.0127395
PC3	rs5023584	14	33792040	0.00700346
PC3	rs8015303	14	34316223	0.0160132
PC3	rs439354	14	35493790	0.033174
PC3	rs10483546	14	38411596	0.0162185
PC3	rs10151931	14	45606381	0.00463917
PC3	rs8009471	14	45829318	0.0119238
PC3	rs12889337	14	45854343	0.0493992
PC3	rs4506807	14	45863809	0.0286669
PC3	rs1612831	14	45990512	0.0405085
PC3	rs12434073	14	45991015	0.0238249
PC3	rs11846013	14	46002041	0.0238249
PC3	rs1761029	14	46004514	0.0255359
PC3	rs2600794	14	46018999	0.0395632
PC3	rs1389607	14	46027672	0.0255359
PC3	rs17740937	14	46029023	0.0248637
PC3	rs2817555	14	46031072	0.037261
PC3	rs2899989	14	46047261	0.0376312
PC3	rs2600814	14	46054248	0.0338028
PC3	rs10484198	14	46489396	0.006014
PC3	rs7161161	14	46502388	0.0194349
PC3	rs17117878	14	46524651	0.0277159
PC3	rs1958099	14	46801788	0.00516014
PC3	rs4900734	14	46814157	0.0211311
PC3	rs8021638	14	47651522	0.00173387
PC3	rs9323159	14	47654294	0.00123218
PC3	rs1900100	14	47690870	0.00245604
PC3	rs9323160	14	47703165	0.00388844
PC3	rs8010438	14	47753255	0.034969
PC3	rs4319672	14	47756045	0.00713188
PC3	rs4319673	14	47756239	0.0253336
PC3	rs7159610	14	47760261	0.034969
PC3	rs10142270	14	47768663	0.0103765
PC3	rs4589454	14	47771144	0.0274685
PC3	rs8020626	14	47784764	0.00688568
PC3	rs10145543	14	47887700	0.0052405
PC3	rs17120124	14	47917707	0.006014
PC3	rs12436509	14	48229858	0.00770051
PC3	rs2816697	14	48280344	0.0250613
PC3	rs2816704	14	48290560	0.0464089
PC3	rs12894351	14	48678806	0.015812
PC3	rs1028532	14	48704669	0.0229455
PC3	rs1028531	14	48704748	0.0214331
PC3	rs11625246	14	48824626	0.0210483
PC3	rs6572562	14	48840703	0.0331629
PC3	rs7146952	14	48842775	0.0253796
PC3	rs4299060	14	48867429	0.0378252
PC3	rs17794038	14	50418171	0.0354302
PC3	rs735714	14	58215898	0.0318947
PC3	rs12431732	14	68420281	0.0250182
PC3	rs4903062	14	72343716	0.0371148
PC3	rs17181909	14	72353339	0.0214692
PC3	rs11627763	14	78024395	0.000803611
PC3	rs4899727	14	78394606	0.00915695
PC3	rs4453400	14	79469734	0.00379463
PC3	rs17117825	14	82532795	0.0153189
PC3	rs4899823	14	82586797	0.0414432
PC3	rs162651	14	82850358	0.00878569
PC3	rs162640	14	82891560	0.00526983
PC3	rs229788	14	82916526	0.00393454
PC3	rs229833	14	82934056	0.00423343
PC3	rs12436420	14	84295958	0.0344773
PC3	rs2888423	14	84305909	0.0352955
PC3	rs1480407	14	84597869	0.0017752
PC3	rs3861656	14	89666050	0.0143571
PC3	rs4462529	14	89671150	0.0137674
PC3	rs17223880	14	89674030	0.0137674
PC3	rs17751418	14	93673152	0.00701047
PC3	rs8004587	14	94057749	0.0103909
PC3	rs10484046	14	94077768	0.0103909
PC3	rs17095793	14	97228937	0.0194349
PC3	rs12437404	14	103442630	0.0253336
PC3	rs12438903	15	33989848	0.00101852
PC3	rs12439433	15	34007327	0.00142289
PC3	rs9806189	15	34470568	0.02377
PC3	rs2620386	15	40231902	0.0422196
PC3	rs2676765	15	54636697	0.0139908
PC3	rs4774885	15	54732740	0.000309213
PC3	rs1647386	15	54882016	0.000133007
PC3	rs8031866	15	55232332	0.0138452
PC3	rs12439270	15	58029372	0.035342
PC3	rs707602	15	61150790	0.0376312
PC3	rs17826629	15	61152733	0.0338028
PC3	rs2729786	15	61188658	0.0473625
PC3	rs4776494	15	62497880	0.0379526
PC3	rs732349	15	68006565	0.0158461
PC3	rs4777388	15	69509794	0.0238249
PC3	rs17328684	15	79066308	0.021124
PC3	rs10451021	15	91661513	0.0467106
PC3	rs4985045	16	8829539	0.044589
PC3	rs17199565	16	23181205	0.0012084
PC3	rs238547	16	23267700	0.0119238
PC3	rs4788114	16	28902646	0.0037669
PC3	rs4889572	16	31844443	0.0440397
PC3	rs16971325	16	71432904	0.0215055
PC3	rs4788667	16	71459210	0.0496597
PC3	rs9923392	16	79178112	0.0171397
PC3	rs1663539	16	85249789	0.0258172
PC3	rs12452627	17	1249222	0.0447585
PC3	rs4790235	17	4746831	0.0017752
PC3	rs10491086	17	5589744	0.0124735
PC3	rs8065014	17	6829329	0.0157304
PC3	rs1550661	17	6873961	0.0225534
PC3	rs17741348	17	9116359	0.0372347
PC3	rs7207977	17	10847937	0.0087422
PC3	rs17601333	17	11511211	0.0010416
PC3	rs12452107	17	12567895	0.0311718
PC3	rs9967577	18	506584	0.020536
PC3	rs7235748	18	515734	0.021124
PC3	rs617015	18	517110	0.0242182
PC3	rs2338505	18	20479728	0.000158518
PC3	rs1967012	18	20514697	0.0270427
PC3	rs4799929	18	33287483	0.00317549
PC3	rs16968965	18	33312969	0.00148233
PC3	rs1786809	18	33347289	0.0494556
PC3	rs11082040	18	33863279	0.000657546
PC3	rs1498163	18	49685983	0.0103909
PC3	rs12967215	18	51591173	0.0119238
PC3	rs10871704	18	68538432	0.00994807
PC3	rs4892036	18	68554674	0.0148491
PC3	rs12456147	18	68558955	0.00773677
PC3	rs1484221	18	68563130	0.0171612
PC3	rs4892037	18	68574532	0.0238249
PC3	rs2187114	18	68668818	0.0369721
PC3	rs2156095	18	68741030	0.0344773
PC3	rs12459355	19	3083905	0.0423743
PC3	rs17638629	19	12086372	0.00327834
PC3	rs7254771	19	13434342	0.021124
PC3	rs12462009	19	37631663	0.042829
PC3	rs7250473	19	41275074	0.0198271
PC3	rs12459891	19	55971694	0.0042668
PC3	rs17305346	19	59487148	0.0308238
PC3	rs535315	20	723842	0.0359436
PC3	rs16991403	20	1020813	0.0238249
PC3	rs6076665	20	4282541	0.0119238
PC3	rs2103987	20	13369045	0.0326954
PC3	rs17250061	20	24504797	0.0459874
PC3	rs17823746	20	24539028	0.03379
PC3	rs4813524	20	24560808	0.034969
PC3	rs1599986	20	31365296	0.0459329
PC3	rs4911124	20	31389278	0.0013132
PC3	rs8123827	20	31504152	0.0206947
PC3	rs209664	20	31593581	0.0367867
PC3	rs17124781	20	31624387	0.00379463
PC3	rs17124793	20	31634521	0.0151226
PC3	rs7270547	20	31690018	0.0390173
PC3	rs4911357	20	31719947	0.0177389
PC3	rs4810380	20	41312541	0.0467106
PC3	rs6012419	20	46473844	0.0238249
PC3	rs12480425	20	46476416	0.0177389
PC3	rs13045158	20	46523617	0.0264497
PC3	rs6123404	20	52725141	0.0415931
PC3	rs1546917	20	52748479	0.0405085
PC3	rs17554245	21	21984543	0.0155522
PC3	rs2829778	21	25788537	0.0225534
PC3	rs7279142	21	31332453	0.02189
PC3	rs2834309	21	34263449	0.0376312
PC3	rs2835651	21	37476713	0.0257617
PC3	rs4822643	22	24323776	0.00468303
PC3	rs11703437	22	25067680	0.0153189
PC3	rs2267204	22	32146222	0.0199156
PC3	rs724775	22	32156321	0.0254876
PC3	rs10483194	22	35102699	0.0119238
PC3	rs4821595	22	35905923	0.0103909
PC3	rs12172281	22	39396833	0.0264497
PC3	rs133067	22	39404114	0.00050287
PC3	rs133070	22	39404719	0.035342
PC3	rs133072	22	39405489	0.0234471
PC3	rs133076	22	39411507	0.0376312
PC3	rs80533	22	39415915	0.00196554
PC3	rs13054099	22	39545618	0.00410956
PC3	rs1005402	22	39621676	0.0376312
PC3	rs926914	22	39748100	0.00795674
PC3	rs4820425	22	39761288	0.00821745
PC3	rs13053242	22	39789432	0.0115934
PC3	rs2024566	22	40027284	0.0097784
PC3	rs3927	22	40052810	0.00878569
PC3	rs8137373	22	40059162	0.0103702
PC3	rs9611613	22	40291777	0.0119238
PC3	rs5996039	22	40311903	0.0125406
PC3	rs8139993	22	40325281	0.0125406
PC3	rs126092	22	40508387	0.011982
PC3	rs139553	22	40517145	0.0120405
PC3	rs4822062	22	40604233	0.0461138
PC3	rs2142695	22	40911192	0.0103765
PC3	rs4822100	22	41012730	0.0124735
PC3	rs139041	22	41998956	0.0435684
PC3	rs12166001	22	47850745	0.00951082
PC5	rs12068687	1	3192981	0.0455083
PC5	rs11799924	1	4842724	0.0214252
PC5	rs9434498	1	7634345	0.0336211
PC5	rs12059717	1	10966072	0.00516794
PC5	rs9726225	1	12802943	0.00414328
PC5	rs354570	1	13736402	0.00730001
PC5	rs3890176	1	17465060	0.031067
PC5	rs7553678	1	23131754	0.00723068
PC5	rs309514	1	23165835	5.52332e-06
PC5	rs7551441	1	23792140	0.0424343
PC5	rs13374150	1	24878487	0.0338698
PC5	rs1890450	1	24912454	1.02536e-07
PC5	rs4233040	1	25017160	1.50577e-08
PC5	rs4526561	1	25052092	4.54165e-05
PC5	rs16834326	1	31516968	0.0263184
PC5	rs13376092	1	31615675	0.00303887
PC5	rs6661466	1	31680097	0.0144754
PC5	rs16834842	1	32273686	0.00117123
PC5	rs6672317	1	32327172	0.000557599
PC5	rs7538308	1	32400505	0.00787168
PC5	rs12124784	1	32700681	0.0306985
PC5	rs10914571	1	32751825	0.020982
PC5	rs517347	1	37066566	8.87682e-05
PC5	rs12082877	1	39490675	0.0493831
PC5	rs928680	1	39514561	0.0471377
PC5	rs16829797	1	42855112	0.0155903
PC5	rs11806407	1	43081796	4.01649e-06
PC5	rs11211054	1	45149870	0.0114693
PC5	rs11211091	1	45529711	0.0351218
PC5	rs3219495	1	45568702	0.00646801
PC5	rs6702764	1	46025304	0.0358242
PC5	rs6674105	1	46073966	0.0263583
PC5	rs10789477	1	46079170	0.0270391
PC5	rs10749859	1	46086757	0.0263583
PC5	rs10890356	1	46090511	0.0263583
PC5	rs11211220	1	46138088	0.0336828
PC5	rs9804007	1	46188935	0.0115577
PC5	rs11211247	1	46249174	0.0267985
PC5	rs9429187	1	46331514	0.0262298
PC5	rs17102443	1	46934728	0.0404383
PC5	rs515531	1	47769867	0.0157509
PC5	rs12740598	1	51457568	0.037112
PC5	rs9436462	1	51910288	0.0162149
PC5	rs12063138	1	52041314	0.0376125
PC5	rs7536376	1	52096313	0.028829
PC5	rs2809947	1	52195631	0.0256247
PC5	rs1857376	1	58145827	0.000555387
PC5	rs12094100	1	59713827	0.0498319
PC5	rs17096997	1	61426675	0.0355113
PC5	rs12076103	1	62322686	0.0330099
PC5	rs2787667	1	64039087	7.56148e-05
PC5	rs9436297	1	65661442	0.0430314
PC5	rs10493404	1	66675318	0.0483651
PC5	rs17130441	1	68262616	0.0179043
PC5	rs17130446	1	68279825	0.0142844
PC5	rs10789276	1	69199864	0.00414328
PC5	rs725794	1	70268967	0.0367862
PC5	rs11210009	1	72894789	0.0047759
PC5	rs4625235	1	73492011	6.43205e-05
PC5	rs4498757	1	73514607	0.000151026
PC5	rs17095494	1	74754245	0.0235082
PC5	rs5745317	1	76041161	0.0401892
PC5	rs1701039	1	82512129	0.0249331
PC5	rs698009	1	82564357	3.73679e-05
PC5	rs1144268	1	83169043	0.0013814
PC5	rs4907090	1	84973389	0.0276493
PC5	rs17129361	1	86827092	0.00443693
PC5	rs17129955	1	87555020	0.00777543
PC5	rs1459634	1	89722386	0.044015
PC5	rs1215522	1	89854836	0.0284177
PC5	rs12074329	1	89898478	0.0221852
PC5	rs2250453	1	90206664	0.0135493
PC5	rs11165378	1	91973407	0.0183247
PC5	rs6659212	1	93331711	0.0406338
PC5	rs6593685	1	96056766	0.00294542
PC5	rs914956	1	97998088	0.0328643
PC5	rs17117234	1	98048652	0.042883
PC5	rs9661407	1	98140455	0.0212369
PC5	rs4518922	1	98939580	0.00572747
PC5	rs6577381	1	99735964	0.0301032
PC5	rs7541397	1	101095454	0.0246247
PC5	rs7554716	1	105276457	0.0226889
PC5	rs7544681	1	105632751	0.00604041
PC5	rs2455650	1	105646741	0.00999768
PC5	rs12058101	1	106335540	0.00273158
PC5	rs1627732	1	107416907	0.0254277
PC5	rs4970807	1	109065648	0.0314425
PC5	rs3000747	1	112340000	0.0037692
PC5	rs2885607	1	119708703	0.0431236
PC5	rs13375825	1	150580619	0.0267985
PC5	rs2089248	1	153228330	0.00271583
PC5	rs4971053	1	153675259	0.0258637
PC5	rs947275	1	157271659	0.0132919
PC5	rs12098210	1	161150247	0.00364543
PC5	rs10494379	1	161223134	0.0219349
PC5	rs10918001	1	162655215	0.040411
PC5	rs12063037	1	164158602	0.0188827
PC5	rs9651038	1	164395030	0.0188827
PC5	rs858542	1	165734406	0.0475404
PC5	rs6661174	1	169444714	0.00349078
PC5	rs12085277	1	170905283	0.0367862
PC5	rs9425797	1	174691882	0.00171803
PC5	rs357051	1	178500270	0.0315266
PC5	rs16858921	1	180618142	0.0481199
PC5	rs10494550	1	180689635	0.00947208
PC5	rs4651180	1	182421203	0.0248979
PC5	rs12068829	1	184170073	0.00539863
PC5	rs7547924	1	184647065	0.0284177
PC5	rs10921204	1	187302988	0.0226135
PC5	rs12068768	1	187381231	0.0362642
PC5	rs12074923	1	187789519	0.0282536
PC5	rs1171038	1	188671131	0.04555
PC5	rs1025714	1	189117603	0.0413424
PC5	rs1887628	1	191986944	0.0284177
PC5	rs4657991	1	193851402	6.43205e-05
PC5	rs4657993	1	193872058	0.0472422
PC5	rs6702568	1	193917341	0.00329152
PC5	rs11810041	1	195501794	0.0282077
PC5	rs11801767	1	197857892	0.00171803
PC5	rs12073852	1	199588832	0.00646801
PC5	rs12080581	1	203539143	0.00279474
PC5	rs17047631	1	205847823	0.0198806
PC5	rs7530154	1	206827984	0.00432947
PC5	rs6691953	1	214721745	0.0241624
PC5	rs11810236	1	216597985	0.0367862
PC5	rs6541106	1	218078532	0.0161197
PC5	rs7556037	1	220306589	0.0135444
PC5	rs1505566	1	223935183	0.00117042
PC5	rs9435516	1	232938635	0.020982
PC5	rs12087761	1	235300984	0.0099376
PC5	rs613704	1	238086600	0.0344377
PC5	rs1478251	1	239218597	0.0113621
PC5	rs10926392	1	239247620	0.0478581
PC5	rs12059612	1	241108451	0.0146038
PC5	rs6672110	1	245458624	0.0441486
PC5	rs11683699	2	5125765	1.23658e-05
PC5	rs16863311	2	5137109	0.000596875
PC5	rs16866995	2	9402688	0.0241624
PC5	rs10929626	2	10053794	1.74582e-05
PC5	rs4669734	2	11546723	0.0052619
PC5	rs930773	2	12354001	0.000209703
PC5	rs6742033	2	14684651	0.0385657
PC5	rs7594515	2	14759130	0.0146038
PC5	rs11904265	2	19221964	0.0334717
PC5	rs6722079	2	21496954	0.0157613
PC5	rs7584276	2	21706097	0.0328643
PC5	rs6543619	2	22063800	0.0229816
PC5	rs17043254	2	22097877	0.000785612
PC5	rs17043488	2	22255766	0.0477518
PC5	rs4274626	2	22407418	0.0019585
PC5	rs2278483	2	24893586	0.0179414
PC5	rs10495751	2	25169549	0.00573107
PC5	rs13423991	2	29312813	0.0182692
PC5	rs7592961	2	29490583	0.0138001
PC5	rs4666272	2	29864780	0.0471377
PC5	rs17012565	2	33179988	0.0224354
PC5	rs17017304	2	35790847	0.0104952
PC5	rs2699171	2	36339672	0.00280026
PC5	rs3112218	2	38895284	0.0385657
PC5	rs4270384	2	49643197	0.0367862
PC5	rs13429884	2	53318101	0.0139192
PC5	rs11896279	2	54220084	0.0287813
PC5	rs13408442	2	56326495	0.03454
PC5	rs13427355	2	66252330	0.0117259
PC5	rs13385252	2	68271797	0.0117259
PC5	rs17036663	2	69572458	0.00944386
PC5	rs6743528	2	69617587	0.0438257
PC5	rs10187831	2	69981850	0.0328643
PC5	rs363641	2	74756098	0.0063457
PC5	rs13391449	2	78015401	0.0376125
PC5	rs10197264	2	78935960	0.0177577
PC5	rs11890836	2	79707435	0.0493015
PC5	rs11899864	2	80551403	0.0015857
PC5	rs11894364	2	83729727	0.00643934
PC5	rs7558867	2	84351286	0.000552809
PC5	rs11884356	2	84378401	0.0470043
PC5	rs10153790	2	86132503	0.0138001
PC5	rs12329034	2	86298076	0.0323759
PC5	rs13427212	2	86453128	0.0250767
PC5	rs13400883	2	88194364	0.038617
PC5	rs6731293	2	98889826	0.0113446
PC5	rs7558069	2	105084214	0.025711
PC5	rs17030715	2	105224478	0.0107864
PC5	rs10197810	2	106269341	0.00250821
PC5	rs260658	2	109049294	0.0275617
PC5	rs17035275	2	109254904	0.00186922
PC5	rs1823095	2	113791080	0.0146038
PC5	rs17043382	2	115184953	0.0117259
PC5	rs10175409	2	115627164	0.0467972
PC5	rs17044245	2	115827255	0.00414328
PC5	rs1550854	2	116213949	0.0315266
PC5	rs13393670	2	116252353	0.00411386
PC5	rs13431902	2	117081682	0.0217869
PC5	rs7604059	2	119047993	0.0362642
PC5	rs17008060	2	119367176	0.0006187
PC5	rs921090	2	121525307	0.00830161
PC5	rs7584945	2	125493079	0.000963855
PC5	rs13432158	2	128939390	0.000115625
PC5	rs13415744	2	129668511	0.0138001
PC5	rs16855334	2	131246068	0.0205935
PC5	rs7557814	2	131562371	0.00505219
PC5	rs13404460	2	131881161	0.00943146
PC5	rs4954324	2	132919213	0.0431595
PC5	rs13390958	2	133430783	0.0418697
PC5	rs6723511	2	133563256	0.0239449
PC5	rs2196167	2	133567749	0.0270391
PC5	rs1316696	2	133719867	0.0315266
PC5	rs11900115	2	133720990	0.0481199
PC5	rs16827348	2	134114895	0.0487209
PC5	rs16830902	2	135151858	0.0135444
PC5	rs16831023	2	135260161	0.0288769
PC5	rs4988199	2	136334990	0.0498319
PC5	rs10496824	2	140037140	0.00320769
PC5	rs13402527	2	140768560	0.00562044
PC5	rs7597859	2	140954465	0.0321253
PC5	rs1665167	2	142765912	0.0356333
PC5	rs787436	2	145628104	0.0382502
PC5	rs10185692	2	146637957	0.00307578
PC5	rs12618144	2	146690159	0.0215946
PC5	rs12105546	2	150836677	0.0446195
PC5	rs2444258	2	152029864	0.0373884
PC5	rs16823297	2	152032066	0.0373884
PC5	rs2444273	2	152032434	0.0373884
PC5	rs16830236	2	152131971	0.0313595
PC5	rs6751321	2	152550486	0.0418697
PC5	rs16830593	2	152581334	0.00273689
PC5	rs11902858	2	152624928	0.0138751
PC5	rs11679885	2	153732609	0.00916717
PC5	rs1369272	2	153744447	0.0334717
PC5	rs16836472	2	154879067	0.0258637
PC5	rs249694	2	155054815	0.0416308
PC5	rs16841160	2	157554200	0.0433089
PC5	rs16841844	2	158047696	0.0183075
PC5	rs16842426	2	158583168	0.00940342
PC5	rs7601361	2	159407232	0.0373884
PC5	rs4142233	2	160014509	0.0105746
PC5	rs6737530	2	160491925	0.0190269
PC5	rs13399624	2	162756650	0.0031109
PC5	rs7588788	2	162985278	0.048503
PC5	rs3731759	2	165244932	0.00257687
PC5	rs7559171	2	166901668	0.0142318
PC5	rs4667914	2	167211614	0.04555
PC5	rs1509641	2	167222990	0.04555
PC5	rs6745163	2	168419189	0.00270888
PC5	rs16856593	2	169762426	0.00375158
PC5	rs1424658	2	170805012	0.0438257
PC5	rs13427660	2	171661934	0.00642144
PC5	rs2674489	2	172129365	0.00461544
PC5	rs4668409	2	172262290	0.0117282
PC5	rs16824925	2	184250946	0.0385657
PC5	rs10497646	2	184800153	0.0462562
PC5	rs7596018	2	184807930	0.0373495
PC5	rs7565055	2	184812360	0.0373495
PC5	rs7586	2	189606743	0.0126716
PC5	rs16831577	2	190086338	0.0486414
PC5	rs6752651	2	190968414	0.00320769
PC5	rs2592255	2	192890301	0.0188827
PC5	rs13404783	2	193322968	0.0379106
PC5	rs7571472	2	194854860	0.0161197
PC5	rs6748350	2	197190293	0.0130485
PC5	rs10197797	2	197969334	0.00222448
PC5	rs6716214	2	198777174	0.000491322
PC5	rs6761206	2	201429975	0.0482571
PC5	rs16840814	2	204700523	0.00878099
PC5	rs975103	2	206113571	0.0376125
PC5	rs738074	2	206118639	0.0376125
PC5	rs1263683	2	207772500	0.00418382
PC5	rs13405165	2	208571674	0.0138751
PC5	rs16842908	2	210023284	0.0398871
PC5	rs13027724	2	210038821	0.0235869
PC5	rs6758085	2	210549417	0.0246247
PC5	rs2539009	2	210646945	0.0239124
PC5	rs7573093	2	210660491	0.00219166
PC5	rs263693	2	210738156	0.0214252
PC5	rs11888495	2	210877408	0.00171803
PC5	rs1521543	2	212619013	0.0205479
PC5	rs16848705	2	213066491	0.0376125
PC5	rs16848850	2	213143101	0.0324336
PC5	rs16860356	2	220400001	0.0144754
PC5	rs6734155	2	221927863	0.0448715
PC5	rs11903361	2	223283637	0.04908
PC5	rs16864044	2	223285254	0.031067
PC5	rs16864047	2	223285512	0.042848
PC5	rs16867081	2	227120282	0.0271731
PC5	rs6705190	2	229790837	0.0143109
PC5	rs13397967	2	230109084	0.0465039
PC5	rs6754996	2	230144114	0.00346713
PC5	rs16826411	2	230425649	0.0188827
PC5	rs16828492	2	232469261	0.00751276
PC5	rs10498259	2	232719071	0.00109238
PC5	rs6722728	2	232833119	0.0152544
PC5	rs7561773	2	234920434	0.000687242
PC5	rs10201406	2	235333586	0.0292469
PC5	rs13402598	2	237058535	0.0341925
PC5	rs6718985	2	237557377	0.0416308
PC5	rs11883735	2	239072383	0.0334374
PC5	rs7570817	2	240925054	0.000606012
PC5	rs3931064	3	425075	0.0190682
PC5	rs9812308	3	1353231	0.0336828
PC5	rs1669325	3	3188262	0.022158
PC5	rs6778543	3	4791801	0.045837
PC5	rs11918614	3	5193222	0.00619947
PC5	rs6793747	3	5607100	0.0157919
PC5	rs12107604	3	5615901	0.00117042
PC5	rs9847469	3	11831721	0.00638089
PC5	rs6783844	3	14052254	0.0056932
PC5	rs1473503	3	14976845	0.0441486
PC5	rs3846126	3	15013535	0.034697
PC5	rs9870139	3	15166288	0.00519451
PC5	rs9827692	3	15186489	0.0083258
PC5	rs9861898	3	16085957	0.0229816
PC5	rs9866815	3	17311830	0.0218361
PC5	rs12714948	3	17579967	0.0328643
PC5	rs6764602	3	21360627	0.0169223
PC5	rs7642767	3	22135066	0.0113797
PC5	rs17014076	3	24059583	0.0033688
PC5	rs17028018	3	31719045	0.000908043
PC5	rs9811061	3	32558690	0.0044915
PC5	rs6810077	3	34810625	0.0128094
PC5	rs9869332	3	34817852	0.0144024
PC5	rs11928949	3	38086274	0.00610692
PC5	rs7622365	3	40605295	0.0169563
PC5	rs9311322	3	42322753	0.0382502
PC5	rs7623454	3	43827759	0.00223159
PC5	rs11924100	3	45058745	0.0237212
PC5	rs9867680	3	45336226	0.0477518
PC5	rs854220	3	45361233	0.0177214
PC5	rs854207	3	45425279	0.010244
PC5	rs9818435	3	45442479	0.0316082
PC5	rs9864954	3	45493466	8.2038e-05
PC5	rs2624667	3	45543186	0.00531683
PC5	rs267263	3	45581655	0.0116703
PC5	rs17078140	3	45643981	0.00099599
PC5	rs17078308	3	45772995	0.00744041
PC5	rs17078408	3	45914928	0.0243342
PC5	rs17078464	3	45965121	0.0284177
PC5	rs4519738	3	46679233	0.0191942
PC5	rs4683262	3	46681958	0.038617
PC5	rs11918058	3	48466761	0.00940342
PC5	rs7626978	3	48480835	0.00262083
PC5	rs9865020	3	58046446	0.0481199
PC5	rs9880897	3	58132008	0.0239449
PC5	rs2687152	3	60360805	0.0337449
PC5	rs11130796	3	60878334	0.0401068
PC5	rs7636482	3	66657034	0.0486414
PC5	rs11920578	3	66706344	0.023112
PC5	rs9828627	3	67849195	0.0493831
PC5	rs17046965	3	67907392	0.00184774
PC5	rs6801931	3	69683694	0.0181125
PC5	rs11926899	3	69743842	0.0179574
PC5	rs9874957	3	69962856	5.52332e-06
PC5	rs13316652	3	70013142	3.84014e-05
PC5	rs17006578	3	70017021	0.03454
PC5	rs9815363	3	70162452	0.00040724
PC5	rs9884017	3	70599965	0.0431595
PC5	rs17007315	3	70644125	0.0279922
PC5	rs9840888	3	70677738	0.0261659
PC5	rs11922402	3	70931176	0.0117282
PC5	rs9838475	3	72540136	0.00989401
PC5	rs2063477	3	73843827	0.0019585
PC5	rs12494659	3	73863648	0.0330964
PC5	rs6806189	3	77664929	6.30536e-09
PC5	rs9857102	3	78032730	0.0267574
PC5	rs13096526	3	79142539	0.018231
PC5	rs1550930	3	79150655	0.00323066
PC5	rs2003180	3	87252029	0.00359309
PC5	rs4303891	3	88242525	0.0269307
PC5	rs9861253	3	96348647	0.000621794
PC5	rs9856079	3	96910610	0.0441486
PC5	rs7650647	3	97401061	3.92739e-06
PC5	rs828604	3	99980874	0.0254277
PC5	rs1878794	3	103306290	0.0156502
PC5	rs1919007	3	108314322	0.000124224
PC5	rs6437792	3	109891354	0.00428725
PC5	rs6773922	3	111674944	0.0249331
PC5	rs9843553	3	112080900	0.0174011
PC5	rs1154274	3	113964564	0.03749
PC5	rs2654760	3	115355692	0.0029516
PC5	rs1795252	3	117654137	0.00544131
PC5	rs1712987	3	117771489	0.0279018
PC5	rs1432369	3	117931339	0.0424343
PC5	rs1105220	3	121609426	0.00171803
PC5	rs7648637	3	127893367	0.0294464
PC5	rs9867822	3	127930896	0.0182692
PC5	rs7646325	3	130431317	0.0183075
PC5	rs11918709	3	131972778	0.0254771
PC5	rs9942077	3	132733769	0.0378393
PC5	rs11925497	3	132741451	0.0373308
PC5	rs7609638	3	135719886	0.0114512
PC5	rs10935138	3	136057659	0.0353223
PC5	rs6792545	3	136688124	0.0233445
PC5	rs16843077	3	136749199	0.0413424
PC5	rs6809616	3	136770461	0.0468713
PC5	rs1866814	3	138275474	0.0189235
PC5	rs16847860	3	139307462	0.00287168
PC5	rs11924964	3	140544534	0.0369127
PC5	rs7637336	3	142664374	0.040411
PC5	rs6440199	3	145063709	0.0292469
PC5	rs7643008	3	145151747	0.00574666
PC5	rs7613691	3	149136281	0.036334
PC5	rs6440811	3	153712412	0.0238326
PC5	rs11927163	3	156657537	0.0113621
PC5	rs11922868	3	167015007	0.016834
PC5	rs9839371	3	171470530	0.0422823
PC5	rs6782095	3	172181234	0.00122409
PC5	rs6793173	3	173319024	0.0323759
PC5	rs9820135	3	173373276	0.00583752
PC5	rs9828206	3	173511606	0.0418697
PC5	rs6768444	3	179540383	0.00393804
PC5	rs9817590	3	183840944	0.0351218
PC5	rs11918835	3	184633635	0.040915
PC5	rs6444174	3	188055883	0.045837
PC5	rs9830100	3	189478185	6.87206e-05
PC5	rs710494	3	190179312	0.00225742
PC5	rs7620255	3	191477043	2.32515e-05
PC5	rs12106852	3	191854065	0.0298494
PC5	rs17091378	3	197261134	0.042848
PC5	rs11938764	4	3172729	0.0465039
PC5	rs16844680	4	3616773	0.00175103
PC5	rs13139027	4	4977067	0.0416308
PC5	rs10026513	4	13478232	0.00417369
PC5	rs807782	4	13514553	0.0346318
PC5	rs11939104	4	14149349	8.65924e-05
PC5	rs10516279	4	14160683	0.00552824
PC5	rs1501180	4	14161618	0.00859772
PC5	rs6827180	4	15102780	0.000855886
PC5	rs10029603	4	15420860	0.00247412
PC5	rs16877681	4	25485441	0.0240251
PC5	rs10005500	4	25810625	0.000366835
PC5	rs16879550	4	27201202	0.0439774
PC5	rs1542854	4	30822274	0.000624923
PC5	rs16988606	4	32774763	0.0314425
PC5	rs6853605	4	32938468	2.41564e-05
PC5	rs10517306	4	34049422	0.0235082
PC5	rs10017869	4	34074468	0.0047639
PC5	rs9306909	4	34094101	0.0151571
PC5	rs4479729	4	34100634	0.0126501
PC5	rs1904897	4	34169363	0.0137832
PC5	rs7678300	4	34328309	0.0138001
PC5	rs7654542	4	35300055	0.0189858
PC5	rs7654739	4	35300172	0.00015024
PC5	rs16991470	4	35457200	0.00106811
PC5	rs16988240	4	35547249	0.0138751
PC5	rs6832379	4	36355952	2.72687e-07
PC5	rs7685045	4	39006763	0.00203847
PC5	rs2304649	4	41359404	0.00804428
PC5	rs2575448	4	42383784	0.0404383
PC5	rs4695337	4	47814032	0.0052638
PC5	rs16861079	4	47859605	0.000811238
PC5	rs16861108	4	47886942	0.0412563
PC5	rs4695379	4	48156921	0.0319332
PC5	rs4865414	4	52453051	0.0309081
PC5	rs1519590	4	52541357	0.0275617
PC5	rs178724	4	52591408	0.0377634
PC5	rs1460554	4	52630438	0.0156202
PC5	rs1871870	4	52802795	0.0335329
PC5	rs4865093	4	52811290	0.0013549
PC5	rs17085639	4	55885073	0.0496663
PC5	rs6841033	4	62125102	0.00223159
PC5	rs11931104	4	62841155	0.0483651
PC5	rs7660469	4	67129569	0.0464599
PC5	rs17087375	4	67181170	0.0373495
PC5	rs1491423	4	70814966	0.0390185
PC5	rs17146477	4	70833846	0.0175499
PC5	rs12108353	4	73182479	0.0406338
PC5	rs1745288	4	74695567	0.000520661
PC5	rs16850655	4	75289403	0.00685181
PC5	rs5951	4	79713398	0.0332097
PC5	rs1466765	4	79741232	0.0447453
PC5	rs11935718	4	81166097	0.0200341
PC5	rs17005307	4	83168704	0.0042352
PC5	rs11937974	4	83284461	0.00838928
PC5	rs370171	4	85523116	2.65303e-06
PC5	rs6831823	4	88173851	0.0459666
PC5	rs10006308	4	88202904	0.0493015
PC5	rs11946697	4	88823571	0.04169
PC5	rs17016018	4	90833922	0.0320422
PC5	rs17030994	4	102384940	0.0325761
PC5	rs10001634	4	107115413	0.00271583
PC5	rs17036551	4	107190425	0.022259
PC5	rs1373262	4	107876934	0.0444655
PC5	rs1012949	4	108139822	0.000855886
PC5	rs10488869	4	108491374	0.0385148
PC5	rs17037715	4	108607370	0.00913268
PC5	rs6838597	4	110665858	0.00572747
PC5	rs9992874	4	112511936	0.00401481
PC5	rs6819276	4	115611932	4.47746e-05
PC5	rs10471004	4	116232779	0.0188827
PC5	rs11945531	4	117518809	0.018016
PC5	rs10023656	4	119280905	0.00179404
PC5	rs6823328	4	119300087	0.0418697
PC5	rs17050126	4	120198449	0.00182421
PC5	rs17051306	4	122314736	0.0385148
PC5	rs13149627	4	134707622	0.0223331
PC5	rs1445520	4	138059663	0.0162791
PC5	rs17050247	4	139438530	0.007272
PC5	rs6835316	4	143706064	0.00805317
PC5	rs10033400	4	143919573	0.00410405
PC5	rs6818251	4	144675574	0.011293
PC5	rs2353925	4	145893837	0.0254771
PC5	rs6818284	4	146858658	0.00357668
PC5	rs2679128	4	147531505	0.000434589
PC5	rs2405969	4	154459336	0.0351218
PC5	rs9998827	4	154621387	0.034529
PC5	rs6858024	4	155174637	0.0301801
PC5	rs11099940	4	155341993	4.95963e-05
PC5	rs11930511	4	155736960	0.0177729
PC5	rs11930478	4	156737067	0.000241393
PC5	rs7680656	4	158102207	5.52332e-06
PC5	rs7654841	4	158270785	0.000418684
PC5	rs17035790	4	158291449	0.002898
PC5	rs17035816	4	158307914	0.00313983
PC5	rs4626153	4	161677388	7.20844e-05
PC5	rs7658820	4	162442931	0.0201227
PC5	rs1458151	4	163915796	0.00234702
PC5	rs6847504	4	164076412	0.0064573
PC5	rs2915264	4	165259650	0.0418697
PC5	rs6553443	4	170748321	0.00841374
PC5	rs13353541	4	176495512	0.00102891
PC5	rs4690629	4	176600924	0.0214961
PC5	rs4131169	4	176695242	0.00386218
PC5	rs6838834	4	177890592	0.00585349
PC5	rs7678134	4	181453344	0.00011277
PC5	rs6827859	4	182436073	0.0449693
PC5	rs11942240	4	183266025	0.0254771
PC5	rs7682576	4	183488784	0.00628077
PC5	rs9992416	4	183506983	3.17802e-05
PC5	rs4861505	4	183508343	0.0246247
PC5	rs7656987	4	184985132	0.0391532
PC5	rs6839717	4	184987152	0.0378393
PC5	rs10213018	4	185162985	0.00554579
PC5	rs2696041	4	185846098	0.0336828
PC5	rs7656345	4	185871831	0.0201227
PC5	rs10006997	4	188938431	0.00887412
PC5	rs9993358	4	189752447	0.0367862
PC5	rs12332783	5	2188955	0.0448715
PC5	rs16872246	5	3736901	0.00562044
PC5	rs17727202	5	4408708	0.0264229
PC5	rs10052711	5	7693060	0.00899474
PC5	rs7706072	5	8779235	0.013592
PC5	rs13359924	5	9029107	0.0159449
PC5	rs16884642	5	10450709	6.43205e-05
PC5	rs446568	5	14062188	0.00176438
PC5	rs4701629	5	15429933	0.044015
PC5	rs2962638	5	24868957	0.0421927
PC5	rs10050474	5	24984486	0.0334717
PC5	rs309690	5	29178960	0.0258637
PC5	rs309688	5	29181412	0.0258637
PC5	rs10940913	5	30659934	0.0304638
PC5	rs10044424	5	30974557	7.6124e-05
PC5	rs6859540	5	33778153	0.00280328
PC5	rs7713249	5	35207933	0.000463104
PC5	rs4957447	5	42073879	0.0358242
PC5	rs4264950	5	43453006	0.00519451
PC5	rs7720858	5	43455616	0.0042455
PC5	rs6451694	5	43479504	0.0412563
PC5	rs4583891	5	44024826	0.00478795
PC5	rs6451736	5	44040117	0.00746958
PC5	rs7710239	5	50053126	0.013149
PC5	rs2112948	5	50994294	0.0489698
PC5	rs7729542	5	52037677	0.0279018
PC5	rs3212395	5	52328807	0.0364041
PC5	rs10063405	5	52366549	0.00397621
PC5	rs10078555	5	52555128	0.0166511
PC5	rs7721201	5	55674746	0.0409998
PC5	rs16887380	5	57066647	0.0341925
PC5	rs6867001	5	57593778	0.00219166
PC5	rs16893002	5	63992327	0.0198151
PC5	rs7717340	5	68218614	0.0171563
PC5	rs6875883	5	73095704	0.000907882
PC5	rs7708874	5	78867689	0.00944386
PC5	rs7704029	5	82135395	0.0235008
PC5	rs7705947	5	88367466	1.74582e-05
PC5	rs11958660	5	89270136	0.00237913
PC5	rs16869431	5	90424061	0.0266918
PC5	rs7736403	5	93826309	0.0258637
PC5	rs10076590	5	97791113	0.0138751
PC5	rs17156221	5	103528072	0.0414852
PC5	rs6878776	5	106068023	0.0322085
PC5	rs17160138	5	106906363	0.0306459
PC5	rs17161661	5	108617225	0.0364041
PC5	rs17132084	5	109778421	0.0119646
PC5	rs1841251	5	113857020	0.0373308
PC5	rs6879247	5	113943666	0.00915967
PC5	rs6898598	5	114251819	0.0136159
PC5	rs12332294	5	115573544	0.0441486
PC5	rs11746186	5	116581402	0.00805317
PC5	rs17141496	5	116667668	0.0105271
PC5	rs2159424	5	126515265	0.00610692
PC5	rs6897210	5	130758937	0.0378612
PC5	rs10515472	5	134746867	0.0146038
PC5	rs7734448	5	135242576	0.0037692
PC5	rs17131959	5	138547624	0.0114152
PC5	rs853184	5	142621094	0.00642144
PC5	rs13162395	5	142776085	0.000418684
PC5	rs1422715	5	143668829	0.0257732
PC5	rs10515569	5	145712753	0.0380415
PC5	rs918796	5	146709039	0.00218492
PC5	rs2400434	5	147172096	0.0126716
PC5	rs2895773	5	148094829	0.0401892
PC5	rs6887404	5	148622110	0.0452236
PC5	rs1862409	5	152991654	0.028829
PC5	rs17116698	5	154365622	0.0296473
PC5	rs17116704	5	154369571	0.000893368
PC5	rs6890732	5	156314916	0.0461258
PC5	rs12513753	5	157097961	0.00207139
PC5	rs6871632	5	158074977	0.0224635
PC5	rs6884842	5	159666630	0.0388842
PC5	rs7715594	5	163518906	0.0231657
PC5	rs7710889	5	163531768	0.0115604
PC5	rs7727768	5	168826690	0.0278321
PC5	rs315796	5	169676139	0.0324336
PC5	rs17073816	5	170949770	0.00560232
PC5	rs10051127	5	174198329	0.0314425
PC5	rs17081042	5	177652029	0.0221852
PC5	rs9502118	6	406484	0.037112
PC5	rs1022548	6	1659632	0.0262298
PC5	rs11966533	6	2520932	0.0488303
PC5	rs11970396	6	3436307	0.000560258
PC5	rs17138363	6	4445864	0.0242195
PC5	rs9505050	6	7100277	0.00735558
PC5	rs7751840	6	7132245	0.00516651
PC5	rs9689287	6	10589893	0.0142318
PC5	rs7744403	6	11545686	5.75288e-05
PC5	rs6931695	6	13214290	0.044312
PC5	rs16874628	6	14164129	0.0248146
PC5	rs430596	6	14990420	0.0365018
PC5	rs446711	6	14992789	0.0314425
PC5	rs9477091	6	16471869	0.0373308
PC5	rs11969752	6	18925720	0.0376607
PC5	rs6900676	6	21805155	0.0033117
PC5	rs7762071	6	23413165	0.0379106
PC5	rs7762440	6	23779041	0.0300779
PC5	rs9466952	6	23978635	0.0076001
PC5	rs11963531	6	28862683	0.0404383
PC5	rs7768345	6	33144667	2.49702e-08
PC5	rs9469649	6	34029153	0.0412563
PC5	rs9469821	6	34694800	0.0351884
PC5	rs6457822	6	35526096	0.0402999
PC5	rs6926662	6	35539367	0.0341024
PC5	rs6927367	6	35539817	0.0302572
PC5	rs3997729	6	37050994	0.0194271
PC5	rs9470814	6	38260438	0.047705
PC5	rs16896453	6	43435095	0.0033117
PC5	rs9296417	6	43662812	4.23058e-05
PC5	rs6899839	6	44285038	0.0487209
PC5	rs7743908	6	53082597	0.0177214
PC5	rs2478345	6	53632503	1.23658e-05
PC5	rs7756856	6	54836145	4.54165e-05
PC5	rs11759316	6	55363030	0.0329237
PC5	rs2639402	6	63148528	0.0138751
PC5	rs7748352	6	64905952	6.47198e-05
PC5	rs11961975	6	68185312	0.0353223
PC5	rs6924031	6	70426433	0.0237212
PC5	rs9446200	6	70875651	0.0142581
PC5	rs6920980	6	71083045	0.0379106
PC5	rs4084006	6	71168953	0.000533022
PC5	rs2691487	6	71344466	0.00174892
PC5	rs16869506	6	71618051	0.0033117
PC5	rs9446693	6	73287948	0.0275617
PC5	rs1819551	6	77639528	0.021498
PC5	rs343630	6	80693958	0.0427285
PC5	rs239537	6	80720387	0.00193523
PC5	rs2180771	6	82284489	0.00697521
PC5	rs6933474	6	83215547	0.0221077
PC5	rs10428860	6	84452215	0.0203453
PC5	rs9449907	6	85209073	0.0276054
PC5	rs4291072	6	86241660	0.00553105
PC5	rs6931896	6	89231747	0.0341024
PC5	rs6901683	6	90855285	0.0183247
PC5	rs7774238	6	91163739	0.000979612
PC5	rs9451910	6	92860412	0.00648616
PC5	rs9362946	6	92902638	0.00723068
PC5	rs9362948	6	92913726	0.0188827
PC5	rs9294592	6	94926211	0.0189235
PC5	rs3125581	6	99020742	0.00171803
PC5	rs156246	6	104970481	0.0378612
PC5	rs9486098	6	105997399	0.000953151
PC5	rs7740219	6	106418153	0.00280328
PC5	rs7776443	6	114511652	0.0279468
PC5	rs9488962	6	116969388	0.0276054
PC5	rs667994	6	118213730	0.0496895
PC5	rs706976	6	119511882	0.00268525
PC5	rs9401820	6	125806084	0.0416308
PC5	rs17053301	6	125881270	0.00569659
PC5	rs7758184	6	126675031	0.0442159
PC5	rs6908811	6	127988145	0.0217869
PC5	rs6929388	6	132252883	0.00749113
PC5	rs7745094	6	133106546	0.042883
PC5	rs17065294	6	136494440	0.00236301
PC5	rs6936240	6	136536816	0.0173449
PC5	rs9494509	6	136695236	0.0405219
PC5	rs17795868	6	136771240	0.0288769
PC5	rs9484074	6	137986875	0.0278124
PC5	rs4895522	6	138782453	0.00551096
PC5	rs17072293	6	143564955	0.00174684
PC5	rs6935916	6	146608952	0.0418697
PC5	rs6925595	6	147978560	0.00990772
PC5	rs7751679	6	148460778	0.0229816
PC5	rs17079955	6	149288058	0.0114512
PC5	rs6938143	6	152328862	0.00816188
PC5	rs9478431	6	153895593	0.0493831
PC5	rs7753234	6	156134442	0.00516794
PC5	rs1452128	6	159815482	0.0358242
PC5	rs11969972	6	161794001	0.0019585
PC5	rs11968360	6	161794438	0.000183332
PC5	rs9456675	6	161795179	0.00018177
PC5	rs6927578	6	161795612	0.0052213
PC5	rs7776266	6	161978177	0.0186446
PC5	rs6907311	6	163639189	0.00171803
PC5	rs760886	6	163683641	0.00291008
PC5	rs7341221	6	164857502	0.0496663
PC5	rs1497738	6	164874673	0.0472422
PC5	rs7742787	6	166811496	0.0154908
PC5	rs3093013	6	167468249	0.00225742
PC5	rs6929389	6	168528094	0.0145872
PC5	rs9478100	6	169527077	0.0379106
PC5	rs7789092	7	13743942	0.0462996
PC5	rs6963305	7	13990049	0.0024449
PC5	rs17169316	7	16186839	0.00129184
PC5	rs12112284	7	16706909	0.028829
PC5	rs6968207	7	16746497	0.0373308
PC5	rs17143453	7	20894513	0.000557599
PC5	rs11983494	7	21581334	0.000285442
PC5	rs9969170	7	21850942	0.0344377
PC5	rs17152378	7	25724472	0.00400526
PC5	rs310360	7	28606996	4.8475e-07
PC5	rs10238012	7	29224137	5.52332e-06
PC5	rs12674155	7	30866068	0.0084332
PC5	rs7783525	7	31330218	0.0258113
PC5	rs10244397	7	31461029	0.0467972
PC5	rs6963715	7	32547777	0.0105591
PC5	rs17161418	7	32570747	0.038617
PC5	rs10257155	7	35391794	0.00969135
PC5	rs11971115	7	35399913	0.00737667
PC5	rs10276757	7	35401678	0.000300079
PC5	rs6462726	7	36976476	0.0441486
PC5	rs6974452	7	45367451	0.000216411
PC5	rs7803092	7	45370438	0.00209573
PC5	rs10248243	7	47478639	0.0169905
PC5	rs7802151	7	49158240	6.43195e-05
PC5	rs7805626	7	70356532	0.0076001
PC5	rs10274606	7	70586703	0.0097919
PC5	rs7782054	7	72666695	0.00687727
PC5	rs10485922	7	78462055	0.0193632
PC5	rs1014798	7	78465042	0.0235008
PC5	rs11976950	7	79112490	0.00552554
PC5	rs17152935	7	79285169	0.0108026
PC5	rs6949571	7	79347222	0.00569659
PC5	rs11983034	7	79460269	0.0373884
PC5	rs10237963	7	79679249	0.04555
PC5	rs7803929	7	80255746	0.0140712
PC5	rs17159700	7	84701945	0.00171803
PC5	rs10226401	7	86295461	0.00374284
PC5	rs10275872	7	86300093	0.00972035
PC5	rs10227875	7	87723475	0.0115604
PC5	rs801856	7	88817418	0.0138751
PC5	rs12112027	7	89115472	0.000136054
PC5	rs7793229	7	100936626	0.0187855
PC5	rs7811905	7	103046044	0.00249109
PC5	rs1473175	7	103999033	0.0224635
PC5	rs17146101	7	104703276	0.00511425
PC5	rs7807553	7	105489558	0.0330099
PC5	rs7779261	7	107035138	0.025563
PC5	rs11487092	7	107480976	0.0224354
PC5	rs10262260	7	108722029	7.03551e-06
PC5	rs2158048	7	111419556	0.0245559
PC5	rs11971939	7	111792726	0.0196849
PC5	rs7384538	7	116431633	0.00505219
PC5	rs4730767	7	116455898	0.0270391
PC5	rs6951173	7	120594598	0.0185444
PC5	rs846703	7	122386535	0.00134665
PC5	rs17146770	7	123629411	0.0207526
PC5	rs9656330	7	124902434	0.0354167
PC5	rs2732390	7	127879230	0.023035
PC5	rs339062	7	128160985	2.46166e-06
PC5	rs339097	7	128186460	0.00283727
PC5	rs940790	7	129433034	0.0423722
PC5	rs2895195	7	130239533	0.00188377
PC5	rs12155446	7	130272835	0.00031494
PC5	rs10234925	7	132270904	0.0103837
PC5	rs10238727	7	132294404	0.0114152
PC5	rs320727	7	136681555	0.0163317
PC5	rs10282119	7	138659410	0.0100886
PC5	rs10270143	7	140474387	0.00262561
PC5	rs6964666	7	140548025	0.0364041
PC5	rs6966558	7	141881009	0.0146038
PC5	rs7779250	7	141898710	0.0052619
PC5	rs17163403	7	141915074	0.00562044
PC5	rs10280038	7	147748480	0.0122259
PC5	rs10239568	7	150164533	0.000637633
PC5	rs7811385	7	150550640	0.00149633
PC5	rs6966258	7	151701091	0.0482571
PC5	rs10242533	7	151728612	0.0027263
PC5	rs3218527	7	151978406	0.0258113
PC5	rs7007467	8	899680	0.0338698
PC5	rs11989918	8	10704299	0.0462996
PC5	rs17152782	8	10922682	0.00222098
PC5	rs17123674	8	16707965	0.00272105
PC5	rs17092019	8	20010696	0.0275432
PC5	rs9314267	8	23403410	0.0231657
PC5	rs10429400	8	23623101	0.007272
PC5	rs17051434	8	23930904	0.0378612
PC5	rs10441479	8	30913636	0.0479647
PC5	rs6996330	8	35939165	0.00952882
PC5	rs6983120	8	36257576	0.0134363
PC5	rs7813705	8	36277272	0.0261659
PC5	rs16885070	8	36450669	0.0462562
PC5	rs10088732	8	37651569	0.0141607
PC5	rs7017250	8	38640020	0.0353223
PC5	rs10109247	8	39528550	0.0115962
PC5	rs1481060	8	40015779	0.0462996
PC5	rs1904906	8	40061529	0.0367862
PC5	rs16937140	8	49514782	1.73068e-09
PC5	rs11987882	8	51212151	0.041085
PC5	rs7831056	8	51754463	0.0185052
PC5	rs7008608	8	52598206	0.000640953
PC5	rs16917585	8	53336381	9.46834e-07
PC5	rs7464866	8	53337983	0.0279922
PC5	rs6996681	8	53344318	0.0229816
PC5	rs7841487	8	54285814	0.00234702
PC5	rs2318116	8	58408565	0.0412563
PC5	rs6471674	8	59081325	0.0052638
PC5	rs745206	8	62400824	0.0195773
PC5	rs10504325	8	62449001	0.00534464
PC5	rs10216566	8	62497572	0.0279468
PC5	rs7830446	8	64913999	0.0107864
PC5	rs16934012	8	69106566	0.0268645
PC5	rs10100770	8	71562280	0.00188129
PC5	rs7833062	8	73958014	0.00234702
PC5	rs6996335	8	73962078	0.000520661
PC5	rs16939402	8	78090726	0.0329237
PC5	rs723508	8	78662705	0.000180232
PC5	rs7009830	8	80502734	0.0465039
PC5	rs11992594	8	80815620	0.010244
PC5	rs7000234	8	81699669	0.0329237
PC5	rs1488702	8	85778254	0.0362642
PC5	rs11994093	8	86983483	0.0480716
PC5	rs7845903	8	90712057	0.0305418
PC5	rs13312938	8	91029219	0.0447453
PC5	rs4568651	8	93071957	0.000241393
PC5	rs3102521	8	96859967	0.00777543
PC5	rs3735882	8	99240095	0.011598
PC5	rs921313	8	100893726	0.00926109
PC5	rs7828467	8	101651535	0.0010987
PC5	rs11998327	8	102326531	8.00364e-05
PC5	rs16868739	8	102992313	0.0496895
PC5	rs7833955	8	104071840	0.0313595
PC5	rs7835029	8	105680413	0.0229637
PC5	rs7007769	8	108342037	4.76437e-08
PC5	rs7004081	8	108440386	0.00343454
PC5	rs11993533	8	109401052	0.0042455
PC5	rs11991851	8	109415143	0.00727917
PC5	rs16879306	8	110404561	0.037592
PC5	rs7819823	8	113188659	0.0315266
PC5	rs11991413	8	114020441	0.00015024
PC5	rs11990766	8	114028382	0.000522981
PC5	rs7818081	8	116332057	0.0261022
PC5	rs16887495	8	116574577	0.00878099
PC5	rs7012098	8	116662631	0.00553105
PC5	rs16887583	8	116714522	0.000448621
PC5	rs10955754	8	116742403	0.0338072
PC5	rs7838021	8	116804983	3.92739e-06
PC5	rs16888024	8	117142832	0.0278321
PC5	rs7011300	8	117253465	0.00149633
PC5	rs17746363	8	118680815	0.04908
PC5	rs16892528	8	120501135	0.0056899
PC5	rs16893802	8	121349334	0.0219349
PC5	rs16894450	8	122021234	0.00610692
PC5	rs16894860	8	122273731	0.0350826
PC5	rs11986885	8	122711544	0.0155404
PC5	rs16897332	8	123821376	0.0178887
PC5	rs7818302	8	125075670	0.00349078
PC5	rs7824719	8	130843033	0.0076001
PC5	rs6470831	8	131710278	0.019236
PC5	rs4345591	8	137217267	0.0392607
PC5	rs7341641	8	141377092	0.0351884
PC5	rs7835878	8	143150328	0.00573107
PC5	rs1107535	8	143178936	0.00576231
PC5	rs16928735	9	1072486	0.0422823
PC5	rs10960989	9	1325008	0.0254644
PC5	rs7040200	9	2587250	1.07757e-06
PC5	rs7861549	9	2814677	0.0084332
PC5	rs12347248	9	2896287	0.0158427
PC5	rs2488292	9	3564369	0.0358242
PC5	rs1340254	9	4032324	0.0215462
PC5	rs806046	9	4117491	0.0179043
PC5	rs806060	9	4123799	0.0188471
PC5	rs3864783	9	4684997	0.00924913
PC5	rs10122078	9	4954183	0.0327726
PC5	rs7031978	9	7162630	0.0254277
PC5	rs12336761	9	8227620	0.00632821
PC5	rs1897669	9	8904531	0.0393963
PC5	rs7862769	9	9895178	0.0285864
PC5	rs592714	9	10418780	0.00610692
PC5	rs2586330	9	11603559	0.00207139
PC5	rs2586357	9	11650080	0.00689671
PC5	rs2209278	9	12696652	0.0033117
PC5	rs16931250	9	14011767	0.00743282
PC5	rs535659	9	15217680	0.0243342
PC5	rs7855418	9	21596786	6.90009e-06
PC5	rs12346276	9	21851557	0.0237212
PC5	rs16906456	9	22642491	0.00646801
PC5	rs274932	9	23476165	0.0373308
PC5	rs10966285	9	24314113	0.000146952
PC5	rs10120558	9	24322340	0.0373308
PC5	rs10121862	9	24341701	0.0462996
PC5	rs7866610	9	24501918	0.0169563
PC5	rs1411215	9	24505111	0.041085
PC5	rs7864880	9	25899114	0.0216662
PC5	rs10115021	9	26347953	0.000398928
PC5	rs12337751	9	26536080	0.0221077
PC5	rs12341895	9	26775713	0.0350826
PC5	rs12349361	9	27351993	0.0084332
PC5	rs12002813	9	28589236	0.00722374
PC5	rs16913560	9	28710797	0.0303604
PC5	rs1889056	9	29621459	0.0254644
PC5	rs12346655	9	35946713	0.0188827
PC5	rs12350850	9	37632681	0.0405219
PC5	rs11143017	9	70386804	0.0103523
PC5	rs6559503	9	71182958	0.0488303
PC5	rs2997708	9	71916176	0.000127408
PC5	rs10781048	9	73716916	0.0344377
PC5	rs7040625	9	73779299	6.19629e-06
PC5	rs11143202	9	74061528	0.00916717
PC5	rs3905336	9	74660180	0.0478581
PC5	rs10124562	9	77666567	0.00107423
PC5	rs12004686	9	80872571	0.000637633
PC5	rs17084572	9	82921458	0.0296473
PC5	rs12115572	9	83176987	0.00621654
PC5	rs11141460	9	88422796	3.61492e-05
PC5	rs2045536	9	88826649	0.0135493
PC5	rs12336476	9	89011803	0.0188827
PC5	rs12344848	9	90241004	0.0199901
PC5	rs12349862	9	90244606	0.0199901
PC5	rs11137496	9	90858103	0.0301801
PC5	rs3864790	9	96374095	0.00373413
PC5	rs10988801	9	101199203	0.000811228
PC5	rs12344189	9	102873765	1.33035e-06
PC5	rs7853700	9	104568269	0.00695547
PC5	rs16925607	9	108363440	0.0421035
PC5	rs10122653	9	108944394	0.0311729
PC5	rs16917488	9	114717213	0.0409998
PC5	rs10733629	9	120252590	0.0401068
PC5	rs12005473	9	120672362	0.0325179
PC5	rs10217489	9	121313674	0.0246247
PC5	rs7045738	9	121530558	0.0400247
PC5	rs11794773	9	121822418	0.0113446
PC5	rs10435887	9	122329242	0.000299565
PC5	rs7868171	9	123389118	0.00669825
PC5	rs12345130	9	123961339	0.0185052
PC5	rs7868205	9	125409484	0.00100697
PC5	rs7037809	9	125423183	0.000752722
PC5	rs7022746	9	127492943	0.0441388
PC5	rs7871965	9	128381345	0.0111556
PC5	rs6478815	9	129890700	0.00661633
PC5	rs10115980	9	130743943	0.0197499
PC5	rs12350977	9	133079674	0.0179414
PC5	rs7041047	9	133938527	0.0238326
PC5	rs12351324	9	134217602	0.00996759
PC5	rs602793	9	134854680	0.037112
PC5	rs7466519	9	135120823	0.00114846
PC5	rs129919	9	135515127	0.0355113
PC5	rs10217363	9	138690438	0.0322921
PC5	rs7095047	10	1027191	0.0314425
PC5	rs10736975	10	3707938	0.0113446
PC5	rs12264694	10	12295234	0.0123973
PC5	rs17153117	10	13409444	0.044312
PC5	rs11818202	10	15509030	0.0100279
PC5	rs11013049	10	18547299	0.04169
PC5	rs16920966	10	21054511	0.0373884
PC5	rs11015062	10	26696802	0.000398928
PC5	rs7906570	10	27306363	0.00270888
PC5	rs7908869	10	27349050	0.000524842
PC5	rs7917398	10	27391598	0.000524842
PC5	rs11015593	10	27517291	0.00175316
PC5	rs12264253	10	30916082	2.18239e-05
PC5	rs7097191	10	32887530	0.0416003
PC5	rs11009553	10	34192261	0.0224074
PC5	rs9943412	10	36393454	0.0271731
PC5	rs12778104	10	37632007	0.00846786
PC5	rs12356232	10	37638865	0.0148498
PC5	rs11011118	10	37647050	0.0417777
PC5	rs1926123	10	37650801	0.010321
PC5	rs7094900	10	50117398	0.036098
PC5	rs2889795	10	50214878	0.0421927
PC5	rs12253262	10	51959670	0.00540095
PC5	rs4245012	10	52311570	0.000874425
PC5	rs10998254	10	53002996	0.0241056
PC5	rs11004056	10	55515106	0.00017974
PC5	rs16912395	10	60013892	0.00878099
PC5	rs10740750	10	60087188	0.00458086
PC5	rs11000645	10	74832269	0.0496895
PC5	rs4746181	10	75623969	0.0275617
PC5	rs4746211	10	76070268	1.23187e-05
PC5	rs7911052	10	81825316	0.025161
PC5	rs7088224	10	83509687	0.0477518
PC5	rs7908487	10	83732781	0.00986692
PC5	rs12249545	10	84991569	0.0146038
PC5	rs12264203	10	85028816	0.0351218
PC5	rs11201221	10	86513875	0.0260143
PC5	rs11201222	10	86521714	0.0068579
PC5	rs11201377	10	86854637	0.0124361
PC5	rs1890771	10	86929253	5.29134e-06
PC5	rs17105546	10	87171115	0.00642144
PC5	rs7072835	10	88803400	0.000272551
PC5	rs7088018	10	93384829	0.0135209
PC5	rs2488086	10	94523151	0.022158
PC5	rs17108439	10	95050592	0.0346318
PC5	rs7090561	10	95728565	0.00018492
PC5	rs7911571	10	95868647	0.00549643
PC5	rs1923699	10	98139441	0.0215462
PC5	rs1252896	10	100069699	0.0325179
PC5	rs12248110	10	101945238	0.0115604
PC5	rs11190442	10	102010075	0.00989401
PC5	rs17112875	10	102038505	0.0186842
PC5	rs11817557	10	102175074	6.30536e-09
PC5	rs17114260	10	103660063	0.0119273
PC5	rs12253934	10	105836646	0.00357668
PC5	rs7895802	10	105853407	0.0024449
PC5	rs1411712	10	106181019	0.0449693
PC5	rs7098093	10	106815037	0.0431236
PC5	rs12247575	10	109579475	1.74582e-05
PC5	rs12268542	10	110806332	0.00131543
PC5	rs7076943	10	110834781	0.00280328
PC5	rs1572444	10	113408867	0.0423722
PC5	rs7358165	10	113890241	9.42926e-07
PC5	rs7074861	10	113926696	0.00194045
PC5	rs17091168	10	115729219	0.0246247
PC5	rs11197236	10	117230638	0.0373884
PC5	rs11814635	10	117386460	0.021498
PC5	rs7088385	10	118004548	4.78864e-05
PC5	rs11197670	10	118161374	0.0238326
PC5	rs12247930	10	118222769	0.0196419
PC5	rs7101193	10	118751575	0.0472422
PC5	rs17096598	10	119426512	0.0322921
PC5	rs654930	10	120274645	0.00461544
PC5	rs750034	10	120376218	0.0148779
PC5	rs4751770	10	121874060	0.0413424
PC5	rs2463132	10	122192121	0.0178307
PC5	rs4328150	10	122433952	0.000937861
PC5	rs1907281	10	122931371	0.0404383
PC5	rs17152813	10	126971983	0.0376607
PC5	rs12242534	10	128004492	0.0373308
PC5	rs11244965	10	128027237	0.0419864
PC5	rs4553282	10	128463037	0.0269307
PC5	rs6482697	10	130314616	0.00225742
PC5	rs9419000	10	134758965	0.030053
PC5	rs16929597	11	4194712	0.0201227
PC5	rs17221921	11	4558886	0.0229816
PC5	rs7951206	11	4568230	0.00169936
PC5	rs16913549	11	6415745	0.00916717
PC5	rs7117811	11	10813215	0.000284437
PC5	rs1426589	11	12386844	0.0243342
PC5	rs7948896	11	12527967	0.0450675
PC5	rs11824422	11	13101071	5.98662e-06
PC5	rs16924860	11	16047030	0.00926109
PC5	rs7110090	11	16557830	0.0376607
PC5	rs10500856	11	19541078	0.0365998
PC5	rs10741782	11	19569687	0.0431595
PC5	rs7934790	11	20606738	7.67258e-05
PC5	rs11828787	11	20716570	0.0301032
PC5	rs7946080	11	26706355	0.00714896
PC5	rs2945095	11	28830038	0.0113446
PC5	rs681780	11	30837500	0.0495245
PC5	rs12288113	11	31068429	3.05248e-05
PC5	rs353602	11	35063378	0.0337449
PC5	rs16928436	11	36108292	0.0365018
PC5	rs12286642	11	38624459	0.0126106
PC5	rs7118025	11	38748283	0.000101822
PC5	rs4514389	11	39562554	0.0142058
PC5	rs4623875	11	39607478	0.00530302
PC5	rs11035384	11	39623742	0.00207139
PC5	rs11821806	11	40354455	0.0249927
PC5	rs1530870	11	45483734	0.0279468
PC5	rs12289442	11	47455236	2.18239e-05
PC5	rs7945270	11	47847910	0.0457078
PC5	rs13328902	11	47961741	0.00107472
PC5	rs12798703	11	48147353	0.00271583
PC5	rs12292056	11	48195647	0.0179574
PC5	rs653915	11	57437913	1.52482e-05
PC5	rs7105740	11	58848463	0.0138001
PC5	rs2232932	11	61713713	0.0466649
PC5	rs1729398	11	61757706	0.0220077
PC5	rs2510589	11	62797577	0.0181125
PC5	rs1638572	11	66905600	0.0362642
PC5	rs2255990	11	66921071	0.0402999
PC5	rs3750997	11	70836489	0.0235082
PC5	rs12280295	11	70845912	6.19629e-06
PC5	rs17161976	11	71496566	0.0162469
PC5	rs1160142	11	71784836	0.000612315
PC5	rs11822262	11	72422164	0.0330964
PC5	rs676346	11	73030127	0.0258113
PC5	rs652229	11	73038536	0.0422823
PC5	rs12283668	11	73653556	0.0256247
PC5	rs531902	11	73726049	0.0165974
PC5	rs536516	11	74782352	0.044015
PC5	rs17133983	11	74850866	0.00373413
PC5	rs7930338	11	78152442	0.00638089
PC5	rs7128348	11	79574082	0.0141159
PC5	rs12272172	11	81166337	0.0239449
PC5	rs12294338	11	82401442	0.0423722
PC5	rs17144553	11	82474071	0.0370397
PC5	rs12293833	11	82614563	0.0300779
PC5	rs17145175	11	82795167	0.0117282
PC5	rs7117791	11	83033768	0.036334
PC5	rs7109055	11	83868365	0.0175142
PC5	rs4944756	11	87050022	0.00389036
PC5	rs11021700	11	88374387	0.0322085
PC5	rs16913305	11	88837210	0.00193783
PC5	rs10765396	11	90263869	0.0164906
PC5	rs12296063	11	92560050	3.61492e-05
PC5	rs12289475	11	96067314	0.000106227
PC5	rs2099908	11	99240362	0.0205479
PC5	rs12286625	11	100007367	0.0084579
PC5	rs2083656	11	101265604	0.00989401
PC5	rs12284238	11	101705352	0.000760792
PC5	rs12271866	11	101813513	0.00239538
PC5	rs11226312	11	103720298	0.00279474
PC5	rs557069	11	104217246	0.00264856
PC5	rs548171	11	104276223	0.00514027
PC5	rs17103454	11	104355650	0.038617
PC5	rs12292518	11	104593120	0.00325381
PC5	rs527993	11	105694505	0.0492203
PC5	rs7941866	11	109864411	0.00135739
PC5	rs5744266	11	111523735	9.19981e-06
PC5	rs7934691	11	112093267	0.0254771
PC5	rs220869	11	114767246	0.00512723
PC5	rs17118716	11	115095788	0.0158937
PC5	rs11215811	11	115514348	0.00116887
PC5	rs11215918	11	115778442	0.00458086
PC5	rs4245193	11	118911364	0.0306985
PC5	rs4938677	11	118914018	0.0496895
PC5	rs4938714	11	119079905	0.0229816
PC5	rs12280992	11	119197667	0.0097919
PC5	rs7104057	11	119902882	0.0196849
PC5	rs11219198	11	122933015	0.0113446
PC5	rs7928375	11	126978310	0.0292469
PC5	rs7950122	11	129909381	0.0437316
PC5	rs1542226	11	130861793	0.0305418
PC5	rs7926890	11	132475811	0.00347498
PC5	rs7926551	11	132901381	6.66875e-05
PC5	rs3922656	11	133917214	0.0238006
PC5	rs616648	12	3224523	0.0378612
PC5	rs2109110	12	3857316	0.0373308
PC5	rs3217919	12	4279178	0.00916717
PC5	rs7133429	12	7663407	0.0225384
PC5	rs12302099	12	8700207	0.0459666
PC5	rs12307610	12	8753428	7.83401e-07
PC5	rs7963296	12	8775317	8.94249e-05
PC5	rs11047620	12	8900378	0.000116079
PC5	rs3912115	12	10364205	0.0144024
PC5	rs1993499	12	10689593	0.0268645
PC5	rs7134383	12	11466837	0.0278124
PC5	rs7308685	12	13417572	0.0257732
PC5	rs10772664	12	13422870	0.0367862
PC5	rs7972390	12	13957043	0.0382502
PC5	rs7955440	12	15764288	0.00427674
PC5	rs11056678	12	15905869	0.0183247
PC5	rs7954681	12	15910153	0.0326875
PC5	rs16911383	12	15927659	0.048503
PC5	rs2417509	12	15952561	5.85103e-05
PC5	rs7965204	12	15954993	0.018724
PC5	rs11835073	12	16044909	0.00534464
PC5	rs7971685	12	16047306	0.0162149
PC5	rs16912313	12	16995027	0.0116703
PC5	rs4441088	12	19766485	0.0031109
PC5	rs2199685	12	21342396	0.0115604
PC5	rs1478292	12	21645456	0.0215946
PC5	rs2909076	12	22154162	0.00041517
PC5	rs16924844	12	22307394	0.000725108
PC5	rs7965918	12	22804239	0.00218492
PC5	rs16927038	12	24082953	0.00112327
PC5	rs16934537	12	29624930	0.00203847
PC5	rs1497053	12	38589605	0.0253304
PC5	rs7298041	12	43450164	0.00397621
PC5	rs12298850	12	43880367	0.040915
PC5	rs2077715	12	43980425	0.00452465
PC5	rs7137926	12	46149852	0.000300079
PC5	rs12312876	12	49672451	1.56599e-08
PC5	rs11833270	12	50939438	0.0258637
PC5	rs808896	12	54691421	0.0378393
PC5	rs1689518	12	54743888	0.00540095
PC5	rs7962107	12	54890756	0.0276493
PC5	rs12317548	12	61326865	0.00646801
PC5	rs1350137	12	62687679	0.0104952
PC5	rs7303224	12	62746471	0.0284177
PC5	rs4913505	12	65524668	0.0229816
PC5	rs10083188	12	67204437	0.0462996
PC5	rs17105624	12	67304903	0.00329152
PC5	rs17108283	12	69201530	1.88044e-05
PC5	rs13377785	12	72896127	0.0434588
PC5	rs17114035	12	73324953	0.0120569
PC5	rs11180564	12	74219915	0.000937653
PC5	rs1245667	12	78368592	0.0193632
PC5	rs752250	12	79242884	0.0177577
PC5	rs7298066	12	82680965	0.00459234
PC5	rs11833800	12	83805659	0.0170456
PC5	rs1827996	12	84086307	0.0442159
PC5	rs11609047	12	86141598	0.0367862
PC5	rs7307793	12	87007259	0.04169
PC5	rs7980445	12	87155676	0.00539863
PC5	rs962875	12	87933820	0.0114146
PC5	rs7298112	12	91619042	0.0321253
PC5	rs11613732	12	95331613	0.0493015
PC5	rs7342313	12	101001839	0.000339978
PC5	rs12304214	12	101596356	0.042883
PC5	rs7965384	12	104899078	0.00437217
PC5	rs11833943	12	106320764	0.00846786
PC5	rs7132390	12	106793080	0.0418697
PC5	rs12319791	12	107455273	0.0417777
PC5	rs11066374	12	111581343	0.000339978
PC5	rs12318009	12	111590335	6.90009e-06
PC5	rs10160857	12	113138642	0.0243342
PC5	rs7301908	12	113798963	0.0254156
PC5	rs12313675	12	114599979	0.0328581
PC5	rs2089886	12	120246159	0.021498
PC5	rs7977848	12	124213257	0.0336211
PC5	rs16920903	12	125697266	0.0337449
PC5	rs7977637	12	129724693	4.54165e-05
PC5	rs1725827	12	130144706	0.0292234
PC5	rs4964944	12	130931643	0.000234422
PC5	rs11838097	12	131776248	1.50577e-08
PC5	rs7310221	12	132105704	0.0398871
PC5	rs1587447	12	132106440	0.0465039
PC5	rs6560914	12	132107604	0.0398871
PC5	rs4758928	12	132109189	0.0477518
PC5	rs9509251	13	19968318	0.030053
PC5	rs11843656	13	21777404	0.04908
PC5	rs10507321	13	22502166	0.00280328
PC5	rs9318599	13	23965003	0.0316082
PC5	rs7325060	13	24884347	0.0315266
PC5	rs7317208	13	26302911	0.0246247
PC5	rs11838953	13	27300826	0.0188827
PC5	rs1495938	13	28420455	0.0431595
PC5	rs17073593	13	28993301	0.0097919
PC5	rs7326709	13	30635145	0.0319332
PC5	rs17077701	13	32111129	0.0416003
PC5	rs1328037	13	36278938	0.0157509
PC5	rs2762140	13	36320766	0.0067041
PC5	rs477432	13	36352048	0.00623368
PC5	rs17054831	13	36517600	0.0278321
PC5	rs7323848	13	40977965	0.0200341
PC5	rs4512996	13	42987777	0.000953406
PC5	rs13378925	13	46909033	0.0338698
PC5	rs1417198	13	46911242	0.0184663
PC5	rs2503445	13	46992799	0.0068579
PC5	rs7993008	13	47756348	0.0174576
PC5	rs6561512	13	48738025	0.0143109
PC5	rs7999663	13	49240964	0.00505219
PC5	rs2025700	13	49631551	0.042883
PC5	rs13378643	13	53992378	0.00545565
PC5	rs1351171	13	54125360	0.0367256
PC5	rs17054084	13	56876697	0.0244159
PC5	rs2807623	13	57096445	0.0011853
PC5	rs1409525	13	57477024	0.0309874
PC5	rs7992085	13	60108462	0.00131543
PC5	rs9540041	13	63773664	0.0224354
PC5	rs2439613	13	69527389	0.00582161
PC5	rs2439614	13	69539137	0.0142581
PC5	rs12100121	13	73633518	0.0245559
PC5	rs2325628	13	74092617	0.0354167
PC5	rs9600379	13	74239447	0.0470043
PC5	rs7984293	13	74842030	0.0344377
PC5	rs9600742	13	76016533	0.034697
PC5	rs7996943	13	78297721	0.044015
PC5	rs590164	13	78610680	0.0282536
PC5	rs184719	13	79778241	0.000637633
PC5	rs4485244	13	82497851	0.0162791
PC5	rs17077771	13	83603360	0.00924913
PC5	rs17078765	13	84369103	0.0134785
PC5	rs9602606	13	84430652	0.0438257
PC5	rs9593962	13	84432435	0.044015
PC5	rs17080147	13	85267404	0.037592
PC5	rs7318980	13	86389075	0.0031109
PC5	rs9583470	13	88104241	0.0056932
PC5	rs9583475	13	88107211	0.0042455
PC5	rs9589317	13	91084992	0.00813819
PC5	rs527437	13	92533201	0.00135739
PC5	rs7321255	13	95573146	0.0157613
PC5	rs7327933	13	97729580	0.00503842
PC5	rs7995420	13	101474409	0.0254644
PC5	rs2209144	13	102354398	0.0417777
PC5	rs16964233	13	103603820	0.0254277
PC5	rs11841850	13	103808931	0.023035
PC5	rs16964734	13	103856501	0.00773053
PC5	rs9919881	13	104350995	0.0136159
PC5	rs1933331	13	105099046	0.00225742
PC5	rs7981244	13	105663554	0.00171803
PC5	rs184792	13	105719927	0.0272652
PC5	rs7334961	13	106922383	0.0481199
PC5	rs16970290	13	106945006	0.0493831
PC5	rs7317869	13	107129680	0.0028776
PC5	rs3093758	13	107662287	0.0270391
PC5	rs7318178	13	108087346	3.48465e-06
PC5	rs440013	13	108263741	0.0220576
PC5	rs7996317	13	109207932	0.0176853
PC5	rs13378169	13	111577624	0.0496895
PC5	rs7322352	13	112922988	0.0436092
PC5	rs1756417	14	20085613	0.0114693
PC5	rs8021867	14	25240975	0.0167797
PC5	rs178173	14	26072912	0.0107704
PC5	rs17095485	14	27570619	0.0418697
PC5	rs6571367	14	30453064	0.0287813
PC5	rs17099673	14	32407105	0.0315266
PC5	rs17101806	14	33276989	0.0378612
PC5	rs11851118	14	35246340	0.0162033
PC5	rs429661	14	35562558	0.0302572
PC5	rs17104374	14	35879677	0.0042978
PC5	rs7159086	14	37738931	0.000116997
PC5	rs7144890	14	39294547	0.0373495
PC5	rs10135401	14	39471678	0.0496895
PC5	rs8011802	14	40948008	0.0165974
PC5	rs6572122	14	41555683	0.0479647
PC5	rs17115331	14	44150945	0.0114331
PC5	rs10872993	14	45446009	0.0191311
PC5	rs10134073	14	47625487	0.0157613
[truncated: 4,089 more rows]
