# Supplementary material for: Ancestors’ dietary patterns and environments could drive positive selection in genes involved in micronutrient metabolism—the case of cofactor transporters
Source: Genes Nutr. 2017 Oct 4;12:28. doi: 10.1186/s12263-017-0579-x (PMC5628472; doi:10.1186/s12263-017-0579-x)
Supplement: Supplementary file 7 — SNP functional annotation. (XLSX 194 kb) [file 12263_2017_579_MOESM7_ESM.xlsx]

## Sheet: readme
	Analysis of positive selection using the GWAS dataset and literature comparison
	Header Supplementary Table 2
	pc	PC number
	snp	SNP id. The SNPs highlighted in green met the qvalue < 0.05 threshold
	genes in the region	Closest genes
	positively selected genes reported in dbPSHP

## Sheet: Table S3
pc	snp		genes in the region	positively selected genes reported in dbPSHP
PC1	rs2823882		MIR99AHG
PC1	rs7018273		PAG1	PAG1
PC1	rs11175577		NA
PC1	rs2426552		NA
PC1	rs1292938		ADIG, RALGAPB	RALGAPB
PC1	rs8103771		PRKCG, CACNG8, CACNG7, NLRP12, MYADM
PC1	rs2829003		NA
PC1	rs9444130		MRAP2, CYB5R4	MRAP2, CYB5R4
PC1	rs7869415		AAED1, HABP4, CDC14B	HABP4, CDC14B
PC1	rs1448484		OCA2, HERC2	OCA2, HERC2
PC2	rs1834640		SLC24A5, MYEF2	SLC24A5, MYEF2
PC2	rs2250072		SLC24A5, MYEF2	SLC24A5, MYEF2
PC2	rs260714		EDAR, CCDC138	EDAR, CCDC138
PC2	rs12440301		SLC24A5, MYEF2	SLC24A5, MYEF2
PC2	rs260690		EDAR, CCDC138	SLC24A5, MYEF2
PC2	rs11637235		DUT, FBN1, SLC12A1	DUT, FBN1, SLC12A1
PC2	rs953035		C1orf216, NCDN, TFAP2E, PSMB2, KIAA0319L	C1orf216, NCDN, TFAP2E, PSMB2, KIAA0319L
PC2	rs7090105		MSS51, CFAP70, ANXA7, PPP3CB	ANXA7, PPP3CB
PC2	rs11804831		ACAP3, UBE2J2, PUSL1, B3GALT6, DVL1, TTLL10, FAM132A, SDF4, MXRA8, CPSF3L, SCNN1D, TNFRSF4, CPTP, TNFRSF18	UBE2J2, CPSF3L
PC2	rs677661		C1orf216, TFAP2E, PSMB2, CLSPN	C1orf216, TFAP2E, PSMB2, CLSPN
PC3	rs17243975		PSMD14, TBR1
PC3	rs3923412		UBR3, MYO3B	MYO3B
PC3	rs12402499		SLC30A7, DPH5
PC3	rs17403380		TADA1, ILDR2, POGK, MAEL	TADA1, ILDR2, POGK, MAEL
PC3	rs12498138		GOLGB1, HCLS1, EAF2, IQCB1	GOLGB1, HCLS1, EAF2, IQCB1
PC3	rs10506070		IPO8, CAPRIN2
PC3	rs1647386		LOC145783, ZNF280D	ZNF280D
PC3	rs2338505		NA
PC3	rs4774885		ZNF280D	ZNF280D
PC3	rs12518402		KCTD16, YIPF5
PC4	rs6060827		EPB41L1, AAR2	EPB41L1, AAR2
PC4	rs700559		POU5F2, NR2F1-AS1, NR2F1, FAM172A	POU5F2, NR2F1
PC4	rs6060684		CNBD2, PHF20, SCAND1	PHF20, SCAND1
PC4	rs12199702		MAPK14, BRPF3, PNPLA1, MAPK13	MAPK14
PC4	rs7165405		ZNF609, CSNK1G1, TRIP4, KIAA0101	ZNF609, CSNK1G1, TRIP4, KIAA0101
PC4	rs1463596		ZNF609, CSNK1G1, TRIP4, KIAA0101	ZNF609, CSNK1G1, TRIP4, KIAA0101
PC4	rs4889630		CTF1, ZNF629, FBXL19-AS1, FBXL19, BCL7C, ORAI3, SETD1A, RNF40	CTF1, ZNF629, FBXL19, BCL7C, ORAI3, SETD1A, RNF40
PC4	rs10517750		FSTL5
PC4	rs12215640		PREP	PREP
PC4	rs673931		ZNF609, TRIP4	ZNF609, TRIP4
PC5	rs4589844		SCAF4, SOD1	SOD1
PC5	rs2957285		CDH2	CDH2
PC5	rs16937140		NA
PC5	rs11817557		SEC31B, NDUFB8, SCD, WNT8B, OLMALINC, PKD2L1	SEC31B, NDUFB8, SCD, WNT8B, PKD2L1
PC5	rs6806189		ROBO2
PC5	rs747096		TJP1	TJP1
PC5	rs11838097		PGAM5, P2RX2, ANKLE2, GOLGA3, POLE, PXMP2	POLE
PC5	rs4233040		CLIC4, RUNX3	RUNX3
PC5	rs12312876		METTL7A, LETMD1, SLC11A2, HIGD1C, CSRNP2
PC5	rs7768345		NA
PC6	rs4833103		TLR6, TLR1, TLR10, FAM114A1	TLR1, FAM114A1
PC6	rs11636232		OCA2, HERC2	OCA2, HERC2
PC6	rs10008492		TLR6, KLF3, TLR1, KLF3-AS1, TLR10	TLR1
PC6	rs6701640		PRRX1	PRRX1
PC6	rs12913832		OCA2, HERC2	OCA2, HERC2
PC6	rs10008032		TLR6, KLF3, TLR1, KLF3-AS1, TLR10	TLR1
PC6	rs17636359		FAHD2B, FAM178B	FAHD2B
PC6	rs2337024		TMEM241, CABLES1
PC6	rs12203115		STK38, KCTD20, SRSF3
PC6	rs11682328		NA
PC7	rs9422892		TEX36-AS1, TEX36	TEX36
PC7	rs239068		MIR99AHG
PC7	rs16962191		FAM227B, GALK2, COPS2	GALK2
PC7	rs17751418		IFI27L1, IFI27, DDX24, PPP4R4, OTUB2, IFI27L2
PC7	rs873149		STX18	STX18
PC7	rs2823753		MIR99AHG
PC7	rs1465542		SDS, SDSL, PLBD2, LHX5, SLC8B1	SDSL
PC7	rs12629179		NA
PC7	rs12552933		TNFSF15
PC7	rs16834970		HDAC1, BSDC1, MARCKSL1, ZBTB8A, TSSK3	HDAC1, BSDC1, MARCKSL1, ZBTB8A, TSSK3
PC8	rs4149459		CRCP, TPST1	TPST1
PC8	rs17079410		C1QTNF9B, MIPEP, C1QTNF9B-AS1	MIPEP
PC8	rs12648979		NA
PC8	rs17070914		ADAMTS9	ADAMTS9
PC8	rs6071385		NA
PC8	rs12325149		NA
PC8	rs9289825		CLRN1-AS1, CLRN1
PC8	rs17480463		FGGY
PC8	rs1040930		NKAIN2	NKAIN2
PC8	rs12115040		NA
PC9	rs1438138		NA
PC9	rs16873896		FGF10
PC9	rs10044424		NA
PC9	rs6000040		RBFOX2
PC9	rs16841669		ANAPC13, AMOTL2, CEP63	CEP63
PC9	rs2099908		CNTN5	CNTN5
PC9	rs7830446		NA
PC9	rs17112997		LAYN, SIK2, C11orf88, BTG4
PC9	rs7283560		NA
PC9	rs10752248		PROSER2, UPF2
PC10	rs9521407		NA
PC10	rs10428233		SSR3, KCNAB1	KCNAB1
PC10	rs2425193		EPB41L1, DLGAP4, AAR2	EPB41L1, AAR2
PC10	rs699301		CRYBG3, GABRR3, MINA	MINA
PC10	rs17534319		EFNA5	EFNA5
PC10	rs11792962		RCL1, JAK2	RCL1
PC10	rs12356726		NA
PC10	rs11186280		SH2D4B, TSPAN14	SH2D4B, TSPAN14
PC10	rs7079561		C10orf90, ADAM12	ADAM12
PC10	rs13165483		FAM196B, DOCK2	FAM196B, DOCK2
