# Supplementary material for: Ancestors’ dietary patterns and environments could drive positive selection in genes involved in micronutrient metabolism—the case of cofactor transporters
Source: Genes Nutr. 2017 Oct 4;12:28. doi: 10.1186/s12263-017-0579-x (PMC5628472; doi:10.1186/s12263-017-0579-x)
Supplement: Supplementary file 8 — Regulome DB annotation. (XLSX 59 kb) [file 12263_2017_579_MOESM8_ESM.xlsx]

## Sheet: Table S4
SNP	CHR	BP	qPC3	qPC5	qPC7	qPC8	qPC9	qPC12	qPC13	qPC14	qPC15	qPC16	qPC17	qPC18	qPC19	qPC20
rs4462529	14	89671150	0.0250561	0.999967	0.998833	0.999631	0.999648	0.999537	0.999872	0.999004	0.9994	0.999537	0.999314	0.99976	0.998656	0.998203
rs17223880	14	89674030	0.0250561	0.999967	0.998833	0.999631	0.999648	0.999537	0.999872	0.999004	0.9994	0.999537	0.999314	0.99976	0.998656	0.998203
rs3861656	14	89666050	0.0250561	0.999967	0.998833	0.999648	0.999648	0.999537	0.999872	0.999004	0.9994	0.999537	0.999314	0.99976	0.998656	0.998203
rs1471476	3	66394769	0.0280872	0.794933	0.998833	0.999631	0.731697	0.999537	0.999872	0.999004	0.9994	0.999537	0.999314	0.99976	0.998656	0.998203
rs17044224	3	66391497	0.0323534	0.999967	0.998833	0.999631	0.780945	0.999537	0.999872	0.999004	0.9994	0.999537	0.999314	0.99976	0.998656	0.998203
rs7254771	19	13434342	0.0323534	0.625485	0.756747	0.999631	0.904716	0.999537	0.999872	0.999004	0.9994	0.999537	0.999314	0.99976	0.998656	0.998203
rs6753132	2	163073248	0.049559	0.999967	0.998833	0.999631	0.999648	0.999537	0.999872	0.999004	0.9994	0.999537	0.999314	0.99976	0.998656	0.998203
rs352806	8	15662778	0.153407	0.999967	0.998833	0.999631	0.710812	0.0281862	0.914691	0.999004	0.9994	0.999537	0.999314	0.99976	0.865179	0.888077
rs4831766	8	15641064	0.333327	0.999967	0.998833	0.999631	0.859985	0.00215842	0.593782	0.999004	0.9994	0.999537	0.38141	0.828815	0.865179	0.984519
rs987926	8	15667229	0.373461	0.999967	0.998833	0.999631	0.710812	0.0139382	0.626611	0.999004	0.9994	0.999537	0.857177	0.700229	0.712941	0.907925
rs582273	10	78907901	0.471265	0.999967	0.0396639	0.804391	0.999648	0.819401	0.999872	0.999004	0.9994	0.999537	0.999314	0.99976	0.998656	0.998203
rs2721216	8	15631939	0.533041	0.999967	0.998833	0.999631	0.810807	0.000934713	0.22015	0.999004	0.9994	0.999537	0.221466	0.99159	0.814374	0.804513
rs4416821	8	15604101	0.579698	0.999967	0.998833	0.999631	0.0448279	0.999537	0.84648	0.999004	0.483592	0.926636	0.999314	0.99976	0.998656	0.998203
rs380590	2	40326851	0.613659	0.885209	0.998833	0.0168853	0.924171	0.999537	0.999872	0.0118258	0.9994	0.808572	8.86493e-05	0.99976	0.978219	0.998203
rs10490209	2	40330370	0.616169	0.999967	0.998833	0.025258	0.999648	0.999537	0.999872	0.227813	0.9994	0.470598	0.00139911	0.99976	0.949832	0.998203
rs2543147	8	15640153	0.644913	0.999967	0.972144	0.999631	0.824487	0.00084804	0.181701	0.989245	0.484827	0.999537	0.999314	0.99976	0.998656	0.998203
rs7841137	8	15589523	0.694101	0.999967	0.603334	0.999631	0.999648	0.00406319	0.0996236	0.734854	0.732107	0.999537	0.999314	0.99976	0.998656	0.81099
rs7607333	2	40342912	0.694101	0.872234	0.998833	0.0616825	0.999648	0.999537	0.999872	0.418752	0.9994	0.857894	0.000207155	0.99976	0.998656	0.998203
rs1421246	8	15625763	0.756916	0.999967	0.683562	0.999631	0.924171	0.00235635	0.0815489	0.793705	0.9994	0.999537	0.999314	0.99976	0.998656	0.821156
rs352794	8	15656974	0.76199	0.999967	0.998833	0.999631	0.999648	0.0366249	0.963115	0.999004	0.9994	0.999537	0.999314	0.99976	0.998656	0.998203
rs2721217	8	15633437	0.814173	0.999967	0.794233	0.999631	0.842163	0.000668149	0.0815489	0.999004	0.777416	0.999537	0.999314	0.99976	0.998656	0.905865
rs780807	10	16988183	0.814173	0.999967	0.998833	0.663878	0.999648	0.00198024	0.999872	0.999004	0.9994	0.910222	0.262444	0.99976	0.998656	0.971664
rs3862986	2	40347494	0.814173	0.999967	0.998833	0.0621256	0.999648	0.999537	0.999872	0.999004	0.9994	0.83184	2.18219e-05	0.99976	0.998656	0.998203
rs13278598	8	15661017	0.835457	0.999967	0.555461	0.97081	0.999648	0.0295285	0.999872	0.999004	0.9994	0.999537	0.544871	0.99976	0.998656	0.998203
rs2721214	8	15628401	0.838661	0.999967	0.794233	0.999631	0.858379	0.00107004	0.0804485	0.999004	0.987039	0.999537	0.999314	0.99976	0.998656	0.873304
rs17815840	3	54671199	0.838661	0.999967	0.998833	0.999631	0.999648	0.999537	0.999872	0.999004	0.224344	0.999537	0.00282301	0.111415	0.998656	0.998203
rs7090658	10	17013352	0.849522	0.999967	0.603334	0.999631	0.999648	0.0147966	0.698618	0.999004	0.9994	0.999537	0.285959	0.161583	0.576275	0.998203
rs2604364	8	15657484	0.855911	0.970026	0.998833	0.999631	0.999648	0.00766846	0.649088	0.999004	0.9994	0.999537	0.999314	0.99976	0.998656	0.998203
rs13253051	8	15496889	0.875986	0.999967	0.998833	0.999631	0.981429	0.00205215	0.358411	0.999004	0.9994	0.999537	0.434046	0.99976	0.15779	0.754167
rs13084347	3	54637514	0.875986	0.999967	0.998833	0.999631	0.999648	0.999537	0.999872	0.999004	0.266183	0.999537	0.00317315	0.136255	0.998656	0.998203
rs1344671	3	54770104	0.875986	0.999967	0.998833	0.999631	0.999648	0.999537	0.938566	0.999004	0.203194	0.999537	0.00500055	0.209893	0.998656	0.998203
rs10104063	8	15609497	0.905081	0.999967	0.998833	0.999631	0.00761079	0.999537	0.104131	0.999004	0.000456815	0.999537	0.999314	0.960414	0.998656	0.998203
rs11142511	9	72424596	0.923185	0.999967	0.998833	0.999631	0.999648	0.999537	0.999872	0.999004	0.037591	0.493853	0.999314	0.0192425	0.960197	0.00613347
rs10510773	3	54786299	0.925087	0.999967	0.998833	0.999631	0.999648	0.999537	0.84672	0.999004	0.160984	0.999537	0.0065381	0.234302	0.998656	0.998203
rs4744604	9	72389303	0.925087	0.999967	0.998833	0.999631	0.999648	0.999537	0.999872	0.999004	0.314031	0.999537	0.999314	0.0192425	0.998656	0.0837064
rs3763619	9	72415622	0.925087	0.999967	0.998833	0.999631	0.999648	0.999537	0.999872	0.999004	0.0346248	0.572959	0.999314	0.0346181	0.998656	0.00294127
rs3906509	3	54744736	0.934686	0.999967	0.998833	0.999631	0.999648	0.999537	0.914691	0.999004	0.224344	0.999537	0.00674539	0.313865	0.998656	0.998203
rs1415219	9	72736928	0.935155	0.999967	0.998833	0.999631	0.999648	0.647107	0.0815489	0.999004	0.9994	0.0410322	0.999314	0.520232	0.998656	0.998203
rs1921548	3	54781361	0.935155	0.999967	0.998833	0.999631	0.999648	0.999537	0.760646	0.999004	0.162132	0.999537	0.00664041	0.298832	0.998656	0.998203
rs2898420	8	15475846	0.937485	0.999967	0.998833	0.999631	0.817882	0.185756	0.999872	0.314548	0.00404389	0.999537	0.834966	0.0452937	0.0502182	0.816342
rs13068008	3	54747481	0.937485	0.999967	0.998833	0.999631	0.999648	0.999537	0.755754	0.999004	0.225572	0.999537	0.00327957	0.271287	0.998656	0.998203
rs7636321	3	54768490	0.952126	0.999967	0.998833	0.999631	0.999648	0.999537	0.812879	0.793705	0.489213	0.999537	0.0109808	0.182405	0.998656	0.998203
rs2543146	8	15639347	0.957553	0.999967	0.998833	0.999631	0.987107	0.00833024	0.999872	0.999004	0.9994	0.83184	0.737308	0.99976	0.998656	0.998203
rs4615645	9	72408476	0.957553	0.999967	0.998833	0.999631	0.999648	0.999537	0.999872	0.999004	0.0947165	0.999537	0.999314	0.0540788	0.998656	0.00619089
rs12472151	2	234517431	0.979149	0.999967	0.0318869	0.999631	0.999648	0.999537	0.999872	0.999004	0.9994	0.999537	0.999314	0.99976	0.998656	0.998203
rs12992084	2	234520093	0.993318	0.999967	0.0318869	0.999631	0.999648	0.999537	0.999872	0.999004	0.9994	0.999537	0.999314	0.99976	0.998656	0.998203
rs1687713	10	17044715	0.999408	0.999967	0.574774	0.999631	0.999648	5.13834e-10	0.773435	0.999004	0.9994	0.999537	0.181058	0.000536986	0.0438344	0.998203
rs2271470	10	17036690	0.999408	0.999967	0.555461	0.999631	0.999648	5.1568e-10	0.755754	0.962636	0.9994	0.999537	0.153416	0.00130849	0.0509188	0.998203
rs10795434	10	17036972	0.999408	0.999967	0.555461	0.999631	0.999648	5.1568e-10	0.755754	0.962636	0.9994	0.999537	0.171285	0.00130849	0.0502182	0.998203
rs12768213	10	17046869	0.999408	0.999967	0.555461	0.999631	0.999648	5.1568e-10	0.761932	0.999004	0.9994	0.999537	0.189074	0.000401588	0.0656266	0.998203
rs1707273	10	17048907	0.999408	0.999967	0.577892	0.999631	0.999648	5.1568e-10	0.773435	0.999004	0.9994	0.999537	0.234659	0.000327815	0.0395107	0.998203
rs1687694	10	17053198	0.999408	0.999967	0.627063	0.999631	0.746122	1.95978e-09	0.759046	0.999004	0.9994	0.898188	0.440083	0.000327815	0.0370087	0.998203
rs4335444	10	17040623	0.999408	0.999967	0.82746	0.999631	0.999648	3.25205e-08	0.999872	0.999004	0.9994	0.518449	0.800222	0.022873	0.397407	0.998203
rs1276709	10	17078144	0.999408	0.999967	0.998833	0.999631	0.710812	1.25272e-07	0.755754	0.999004	0.9994	0.999537	0.834966	0.00190099	0.998656	0.998203
rs3012479	10	17075828	0.999408	0.999967	0.998833	0.999631	0.710812	1.52673e-07	0.999872	0.999004	0.790591	0.999537	0.999314	0.0175872	0.998656	0.998203
rs11254284	10	17018435	0.999408	0.999967	0.574774	0.999631	0.999648	4.37013e-07	0.613842	0.610268	0.9994	0.999537	0.0723426	0.00247039	0.0406906	0.998203
rs1707291	10	17045996	0.999408	0.999967	0.866707	0.999631	0.397342	6.8069e-07	0.755754	0.999004	0.9994	0.999537	0.999314	0.00311673	0.851085	0.998203
rs7071422	10	17046670	0.999408	0.999967	0.882152	0.999631	0.391649	7.87038e-07	0.818601	0.999004	0.9994	0.999537	0.999314	0.00155688	0.83899	0.998203
rs2942359	10	17048428	0.999408	0.999967	0.998833	0.999631	0.455547	1.28659e-06	0.999872	0.999004	0.877334	0.999537	0.999314	0.0175872	0.998656	0.998203
rs1810205	10	17005233	0.999408	0.854385	0.998833	0.875003	0.999648	2.92938e-05	0.8544	0.999004	0.9994	0.999537	0.359919	0.735983	0.865179	0.544369
rs3740164	10	17101687	0.999408	0.999967	0.972144	0.999631	0.710812	3.60009e-05	0.84033	0.999004	0.9994	0.999537	0.506802	0.0609957	0.438269	0.998203
rs7072049	10	17069941	0.999408	0.999967	0.998833	0.999631	0.534518	5.2338e-05	0.720782	0.999004	0.9994	0.999537	0.999314	0.00155688	0.991159	0.998203
rs13281205	8	15629495	0.999408	0.999967	0.81762	0.999631	0.444278	0.000112637	0.999872	0.0156471	0.0714583	0.999537	0.999314	0.0628374	0.998656	0.93762
rs11254314	10	17058324	0.999408	0.999967	0.603334	0.999631	0.859488	0.000161214	0.999872	0.999004	0.9994	0.306862	0.999314	0.0053745	0.406167	0.998203
rs2669149	10	16974176	0.999408	0.999967	0.998833	0.999631	0.999648	0.000219535	0.999872	0.865839	0.9994	0.493853	0.0749724	0.778974	0.496351	0.438758
rs1579450	8	15494780	0.999408	0.999967	0.947507	0.999631	0.418438	0.000240074	0.999872	0.00475858	0.0553637	0.999537	0.999314	0.161493	0.893137	0.848143
rs9633766	10	17052104	0.999408	0.999967	0.839363	0.999631	0.956494	0.000251033	0.999872	0.999004	0.902184	0.104973	0.999314	0.0452937	0.949832	0.998203
rs3901939	10	17104465	0.999408	0.999967	0.998833	0.999631	0.710812	0.00029307	0.869259	0.999004	0.948015	0.954534	0.999314	0.253	0.998656	0.998203
rs11254307	10	17056264	0.999408	0.999967	0.746769	0.999631	0.710812	0.000297743	0.999872	0.999004	0.726039	0.109377	0.999314	0.120103	0.998656	0.998203
rs11254308	10	17056343	0.999408	0.999967	0.740052	0.999631	0.714034	0.000297743	0.999872	0.999004	0.728471	0.109377	0.999314	0.111415	0.998656	0.998203
rs1366667	8	15513608	0.999408	0.999967	0.998833	0.999631	0.999648	0.000297743	0.999872	0.999004	0.9994	0.999537	0.587356	0.99976	0.526804	0.998203
rs780811	10	16979554	0.999408	0.999967	0.998833	0.999631	0.999648	0.000347496	0.999872	0.43959	0.9994	0.999537	0.320935	0.99976	0.694839	0.73727
rs4748341	10	17087787	0.999408	0.999967	0.998833	0.999631	0.746122	0.000430874	0.914691	0.999004	0.987039	0.999537	0.999314	0.231095	0.998656	0.998203
rs2271469	10	17034053	0.999408	0.698865	0.906062	0.999631	0.999648	0.00044801	0.999872	0.999004	0.9994	0.782415	0.999314	0.266479	0.666073	0.998203
rs11776648	8	15574713	0.999408	0.999967	0.800029	0.999631	0.305472	0.000478637	0.999872	0.00652826	0.0498926	0.999537	0.999314	0.022873	0.732744	0.971664
rs1429079	8	15524410	0.999408	0.999967	0.998833	0.999631	0.999648	0.000478637	0.999872	0.999004	0.9994	0.999537	0.920962	0.99976	0.937384	0.998203
rs780844	10	16971471	0.999408	0.999967	0.998833	0.999631	0.999648	0.000551288	0.999872	0.243356	0.9994	0.999537	0.223927	0.99976	0.949832	0.765423
rs812975	10	16966928	0.999408	0.999967	0.998833	0.999631	0.999648	0.00055565	0.999872	0.358413	0.9994	0.572959	0.149798	0.988961	0.695783	0.765423
rs10109890	8	15615558	0.999408	0.999967	0.831757	0.999631	0.999648	0.000643265	0.382013	0.999004	0.732107	0.999537	0.999314	0.99976	0.998656	0.998203
rs780838	10	16961376	0.999408	0.999967	0.998833	0.999631	0.999648	0.000643265	0.999872	0.793705	0.9994	0.565955	0.102087	0.831957	0.557605	0.472543
rs7818067	8	15580087	0.999408	0.999967	0.831757	0.999631	0.304493	0.000668149	0.999872	0.00648506	0.037591	0.999537	0.999314	0.0110603	0.845603	0.983999
rs11782065	8	15524009	0.999408	0.999967	0.839363	0.999631	0.419269	0.000668149	0.999872	0.00475858	0.029548	0.999537	0.999314	0.0472824	0.893324	0.783542
rs10508518	10	17081479	0.999408	0.999967	0.998833	0.999631	0.859139	0.000668149	0.999872	0.999004	0.314031	0.808572	0.999314	0.272023	0.998656	0.998203
rs1864236	8	15533027	0.999408	0.999967	0.998833	0.999631	0.95002	0.000668149	0.920497	0.999004	0.9994	0.999537	0.896654	0.99976	0.689656	0.998203
rs7913144	10	17025772	0.999408	0.999967	0.998833	0.999631	0.999648	0.000668149	0.914691	0.345267	0.9994	0.999537	0.135242	0.793142	0.138887	0.998203
rs4831344	8	15512029	0.999408	0.999967	0.998833	0.999631	0.6498	0.000677729	0.999872	0.0617735	0.10283	0.999537	0.999314	0.146811	0.893137	0.821156
rs703065	10	16968441	0.999408	0.999967	0.998833	0.999631	0.999648	0.00072199	0.999872	0.264567	0.9994	0.83184	0.15394	0.828815	0.72617	0.871461
rs10904833	10	16979982	0.999408	0.999967	0.998833	0.999631	0.999648	0.000769339	0.999872	0.962636	0.9994	0.591387	0.00697071	0.700229	0.666073	0.998203
rs11254305	10	17054990	0.999408	0.999967	0.942361	0.999631	0.453158	0.00131386	0.999872	0.999004	0.314031	0.470598	0.999314	0.0262259	0.998656	0.998203
rs10904855	10	17039457	0.999408	0.999967	0.895753	0.999631	0.999648	0.00141305	0.759046	0.999004	0.9994	0.999537	0.194772	0.99976	0.103653	0.998203
rs11814420	10	17030914	0.999408	0.999967	0.74707	0.999631	0.999648	0.00145507	0.999872	0.999004	0.9994	0.999537	0.999314	0.213924	0.818037	0.998203
rs1035972	8	15552571	0.999408	0.999967	0.998833	0.999631	0.999648	0.00145507	0.963115	0.999004	0.9994	0.999537	0.181058	0.99976	0.273973	0.998203
rs168474	8	15643958	0.999408	0.999967	0.998833	0.999631	0.999648	0.00175016	0.999872	0.999004	0.9994	0.808572	0.378751	0.99976	0.886487	0.998203
rs1366671	8	15532609	0.999408	0.999967	0.214318	0.999631	0.999648	0.00203416	0.435138	0.999004	0.9994	0.999537	0.999314	0.99976	0.998656	0.998203
rs1429088	8	15471526	0.999408	0.999967	0.903441	0.999631	0.228151	0.00208998	0.999872	0.00475858	0.103747	0.999537	0.999314	0.0452937	0.590674	0.93762
rs7897550	10	17104998	0.999408	0.999967	0.998833	0.999631	0.858758	0.00231217	0.999872	0.999004	0.256248	0.871294	0.999314	0.380961	0.998656	0.998203
rs6602163	10	17006772	0.999408	0.913925	0.998833	0.999631	0.899951	0.00247926	0.999872	0.999004	0.9994	0.999537	0.999314	0.645697	0.998656	0.927677
rs1276720	10	17011432	0.999408	0.999967	0.974287	0.999631	0.999648	0.00288005	0.914691	0.987039	0.9994	0.999537	0.185622	0.99976	0.853731	0.747877
rs1429081	8	15520754	0.999408	0.999967	0.340857	0.999631	0.999648	0.00291008	0.357711	0.999004	0.9994	0.999537	0.999314	0.99976	0.998656	0.91017
rs4518671	8	15470163	0.999408	0.999967	0.920272	0.999631	0.31814	0.00313097	0.999872	0.0100924	0.194196	0.999537	0.999314	0.0540788	0.415709	0.873304
rs780806	10	16988807	0.999408	0.999967	0.998833	0.999631	0.999648	0.00402014	0.999872	0.926342	0.9994	0.253957	0.0566042	0.735983	0.863432	0.600128
rs4831760	8	15576956	0.999408	0.999967	0.710919	0.999631	0.326428	0.00406319	0.999872	0.102164	0.0405122	0.876638	0.999314	0.026851	0.998656	0.78224
rs1801234	10	17019667	0.999408	0.999967	0.998833	0.999631	0.999648	0.00406319	0.999872	0.18621	0.9994	0.999537	0.0459681	0.624969	0.104241	0.998203
rs10081561	8	15541702	0.999408	0.999967	0.266884	0.999631	0.999648	0.00761939	0.406287	0.999004	0.9994	0.999537	0.999314	0.99976	0.998656	0.756865
rs10508517	10	17037897	0.999408	0.999967	0.998833	0.999631	0.999648	0.00939468	0.999872	0.999004	0.9994	0.999537	0.888046	0.99976	0.998656	0.998203
rs13274016	8	15642573	0.999408	0.999967	0.998833	0.999631	0.981429	0.0122905	0.886504	0.0212618	0.837629	0.999537	0.999314	0.203369	0.998656	0.651876
rs2363565	1	213400702	0.999408	0.999967	0.998833	0.999631	0.731697	0.015834	0.999872	0.800834	0.872643	0.999537	0.999314	0.99976	0.998656	0.998203
rs1801231	10	17064509	0.999408	0.999967	0.998833	0.999631	0.999648	0.0176892	0.914345	0.999004	0.9994	0.999537	0.33047	0.99976	0.998656	0.907925
rs3012485	10	17064855	0.999408	0.999967	0.998833	0.999631	0.999648	0.0176892	0.914345	0.999004	0.9994	0.999537	0.33047	0.99976	0.998656	0.907925
rs4497183	1	213380633	0.999408	0.999967	0.998833	0.999631	0.710812	0.0182491	0.999872	0.627598	0.732107	0.999537	0.999314	0.99976	0.998656	0.998203
rs10210408	2	169755096	0.999408	0.999967	0.998833	0.97081	0.999648	0.0219956	0.862688	0.999004	0.0215472	0.732441	0.999314	0.99976	0.998656	0.998203
rs4411107	1	213355542	0.999408	0.999967	0.998833	0.999631	0.762891	0.0263493	0.999872	0.905983	0.973245	0.999537	0.999314	0.99976	0.998656	0.998203
rs4655394	1	213397880	0.999408	0.999967	0.998833	0.999631	0.722558	0.0271321	0.999872	0.962636	0.9994	0.999537	0.999314	0.99976	0.998656	0.998203
rs17577614	8	15515100	0.999408	0.999967	0.998833	0.999631	0.849671	0.0271321	0.999872	0.999004	0.00143514	0.999537	0.477965	0.224316	0.0488823	0.998203
rs11254269	10	16979846	0.999408	0.999967	0.998833	0.999631	0.999648	0.0271321	0.990324	0.999004	0.9994	0.999537	0.20022	0.911072	0.998656	0.998203
rs354517	8	15572355	0.999408	0.999967	0.82746	0.999631	0.305472	0.0281862	0.999872	0.0166643	0.833857	0.999537	0.999314	0.0553354	0.998656	0.998203
rs6035378	20	19496324	0.999408	0.999967	0.998833	0.999631	0.672734	0.0281862	0.999872	0.00305275	0.9994	0.999537	0.999314	0.99976	0.132703	0.998203
rs3012477	10	17073435	0.999408	0.999967	0.998833	0.999631	0.999648	0.0416763	0.999872	0.999004	0.9994	0.999537	0.61163	0.99976	0.998656	0.998203
rs2876537	20	19469674	0.999408	0.999967	0.998833	0.999631	0.00924896	0.0424731	0.733801	0.000150682	0.9994	0.999537	0.999314	0.99976	0.0438344	0.998203
rs6046162	20	19459396	0.999408	0.999967	0.998833	0.999631	0.0087464	0.0434514	0.999872	0.000523503	0.9994	0.999537	0.999314	0.99976	0.036382	0.998203
rs2410277	8	15469981	0.999408	0.999967	0.994663	0.999631	0.407511	0.0479161	0.999872	0.000628258	0.484827	0.999537	0.999314	0.111415	0.863432	0.608914
rs1107684	20	19457947	0.999408	0.999967	0.998833	0.999631	0.0104472	0.0482894	0.937212	0.000670465	0.9994	0.999537	0.999314	0.99976	0.0395107	0.998203
rs352804	8	15661455	0.999408	0.999967	0.998833	0.999631	0.802734	0.0696495	0.881286	0.047289	0.875906	0.940896	0.999314	0.0540788	0.998656	0.804513
rs1109605	20	19442801	0.999408	0.999967	0.998833	0.999631	0.00864123	0.0725623	0.914691	0.00032898	0.9994	0.999537	0.999314	0.99976	0.0395107	0.998203
rs592780	20	19450878	0.999408	0.999967	0.998833	0.999631	0.0217692	0.0801436	0.999872	0.000228057	0.9994	0.999537	0.999314	0.99976	0.0395107	0.998203
rs606246	20	19453224	0.999408	0.999967	0.998833	0.999631	0.0448279	0.0819184	0.849768	0.000150682	0.9994	0.999537	0.999314	0.99976	0.0373188	0.998203
rs1555852	20	19484127	0.999408	0.999967	0.998833	0.999631	0.101492	0.0819184	0.771313	0.000410215	0.9994	0.999537	0.999314	0.99976	0.0395107	0.998203
rs3790261	20	19508664	0.999408	0.999967	0.998833	0.999631	0.672734	0.0819184	0.999872	0.0213396	0.9994	0.999537	0.999314	0.99976	0.106789	0.998203
rs7011443	8	15556138	0.999408	0.999967	0.998833	0.999631	0.710812	0.0819184	0.999872	0.999004	0.00696446	0.999537	0.558508	0.220855	0.0395107	0.998203
rs942992	20	19512963	0.999408	0.999967	0.998833	0.999631	0.101492	0.0856343	0.999872	0.00209419	0.9994	0.999537	0.999314	0.99976	0.0395107	0.998203
rs4239730	20	19478835	0.999408	0.999967	0.998833	0.999631	0.101906	0.090569	0.793516	0.000338607	0.9994	0.999537	0.999314	0.99976	0.0395107	0.998203
rs2328409	20	19475508	0.999408	0.999967	0.998833	0.999631	0.710812	0.0911857	0.999872	0.00392228	0.9994	0.999537	0.999314	0.99976	0.195491	0.998203
rs2604365	8	15658686	0.999408	0.999967	0.998833	0.999631	0.746122	0.0976356	0.914691	0.0364419	0.452848	0.876638	0.999314	0.0175872	0.998656	0.78224
rs751687	8	15653267	0.999408	0.999967	0.998833	0.999631	0.999648	0.100407	0.999872	0.999004	0.0339813	0.999537	0.999314	0.157128	0.847428	0.998203
rs352801	8	15661177	0.999408	0.999967	0.998833	0.999631	0.981429	0.102257	0.999872	0.0385193	0.9994	0.876638	0.999314	0.120103	0.998656	0.8666
rs7578722	2	169761122	0.999408	0.999967	0.998833	0.95034	0.999648	0.111163	0.766215	0.999004	0.0479555	0.999537	0.999314	0.99976	0.998656	0.998203
rs6046172	20	19475837	0.999408	0.999967	0.998833	0.999631	0.116969	0.129822	0.952417	0.0036404	0.9994	0.999537	0.999314	0.99976	0.0522355	0.998203
rs2148156	20	19492924	0.999408	0.999967	0.998833	0.999631	0.684106	0.152389	0.669376	0.000338607	0.9994	0.999537	0.999314	0.99976	0.0316657	0.998203
rs2291521	10	17072287	0.999408	0.999967	0.892861	0.999631	0.860835	0.159525	0.999872	0.999004	0.910717	0.954999	0.999314	0.026851	0.998656	0.998203
rs2302696	2	169761826	0.999408	0.999967	0.998833	0.97081	0.999648	0.159942	0.755754	0.999004	0.0330962	0.999537	0.999314	0.99976	0.998656	0.998203
rs10904861	10	17070781	0.999408	0.999967	0.974287	0.999631	0.999648	0.194206	0.999872	0.999004	0.872643	0.937485	0.999314	0.0175872	0.998656	0.998203
rs1548936	2	169755268	0.999408	0.999967	0.977429	0.95034	0.999648	0.203737	0.999872	0.999004	0.0138395	0.999537	0.999314	0.99976	0.998656	0.99835
rs7009035	8	15506367	0.999408	0.999967	0.998833	0.999631	0.931098	0.255081	0.999872	0.999004	0.0241778	0.999537	0.774819	0.0789721	0.0499445	0.998203
rs7821056	8	15450330	0.999408	0.999967	0.998833	0.999631	0.863438	0.330621	0.999872	0.207785	0.0470306	0.999537	0.882191	0.201188	0.0395107	0.942861
rs407148	2	40310347	0.999408	0.999967	0.998833	0.00151557	0.227384	0.351326	0.999872	0.284203	0.9994	0.296376	3.05847e-06	0.99976	0.998656	0.905865
rs2540904	2	40301091	0.999408	0.999967	0.998833	0.00103493	0.279879	0.359898	0.999872	0.235594	0.9994	0.337323	2.94299e-06	0.99976	0.998656	0.93762
rs433572	2	40258343	0.999408	0.999967	0.998833	0.00168469	0.292422	0.366471	0.999872	0.821511	0.9994	0.135235	1.95347e-06	0.99976	0.998656	0.993191
rs6046151	20	19435535	0.999408	0.999967	0.974287	0.999631	0.281272	0.379937	0.861896	0.00519156	0.9994	0.999537	0.999314	0.99976	0.03421	0.998203
rs6046169	20	19472558	0.999408	0.999967	0.972785	0.999631	0.292422	0.396261	0.435138	0.00196635	0.9994	0.999537	0.999314	0.99976	0.0316657	0.998203
rs6035372	20	19464254	0.999408	0.999967	0.998833	0.999631	0.304493	0.40127	0.558908	0.00032898	0.9994	0.999537	0.999314	0.99976	0.0353947	0.998203
rs2328412	20	19495270	0.999408	0.999967	0.998833	0.999631	0.76559	0.402663	0.755754	0.000254951	0.9994	0.999537	0.999314	0.99976	0.0298906	0.998203
rs2328413	20	19495298	0.999408	0.999967	0.998833	0.999631	0.76559	0.402663	0.755754	0.000254951	0.9994	0.999537	0.999314	0.99976	0.0298906	0.998203
rs6046146	20	19426353	0.999408	0.999967	0.920272	0.999631	0.373408	0.443239	0.914691	0.00407311	0.9994	0.999537	0.999314	0.99976	0.03421	0.998203
rs409620	2	40231848	0.999408	0.999967	0.998833	0.230564	0.361341	0.466569	0.999872	0.989261	0.9994	0.342539	7.69228e-07	0.99976	0.998656	0.998203
rs11696394	20	19455731	0.999408	0.999967	0.864281	0.999631	0.340644	0.538014	0.43629	0.00402304	0.9994	0.999537	0.999314	0.99976	0.0395107	0.998203
rs3790228	20	19417150	0.999408	0.999967	0.998833	0.999631	0.304493	0.598158	0.999872	0.000523503	0.9994	0.999537	0.999314	0.99976	0.0316657	0.998203
rs4813361	20	19436952	0.999408	0.999967	0.998833	0.999631	0.287848	0.599694	0.999872	0.0012991	0.9994	0.999537	0.999314	0.99976	0.0316657	0.998203
rs4814858	20	19407328	0.999408	0.999967	0.998833	0.999631	0.318686	0.617849	0.914691	0.000254951	0.9994	0.999537	0.999314	0.99976	0.036382	0.998203
rs6112470	20	19510579	0.999408	0.999967	0.998833	0.999631	0.340644	0.672305	0.979213	0.00156534	0.9994	0.999537	0.999314	0.99976	0.0488823	0.998203
rs2596164	15	31546180	0.999408	0.999967	0.688722	0.999631	0.999648	0.683679	0.999872	0.999004	0.9994	0.999537	0.999314	0.847246	0.0395107	0.998203
rs2962311	8	73831553	0.999408	0.999967	0.942361	0.0218529	0.999648	0.687823	0.999872	0.999004	0.9994	0.999537	0.999314	0.361504	0.998656	0.998203
rs6046193	20	19516711	0.999408	0.999967	0.998833	0.999631	0.15777	0.710129	0.720782	0.000556456	0.9994	0.999537	0.999314	0.99976	0.0298906	0.998203
rs2033610	15	31542203	0.999408	0.999967	0.702389	0.999631	0.999648	0.710129	0.999872	0.999004	0.9994	0.999537	0.999314	0.775509	0.0395107	0.998203
rs6046170	20	19475223	0.999408	0.999967	0.998833	0.999631	0.340644	0.722637	0.999872	0.00519156	0.9994	0.999537	0.999314	0.99976	0.0395107	0.998203
rs761220	20	19411674	0.999408	0.999967	0.920272	0.999631	0.475841	0.818255	0.999872	0.00522384	0.9994	0.999537	0.999314	0.99976	0.0373188	0.998203
rs2958414	8	73849754	0.999408	0.999967	0.920272	0.0111301	0.999648	0.868865	0.999872	0.999004	0.9994	0.999537	0.999314	0.39118	0.998656	0.998203
rs2328411	20	19495213	0.999408	0.999967	0.998833	0.999631	0.731697	0.87417	0.869259	0.000959158	0.9994	0.999537	0.999314	0.99976	0.0373188	0.998203
rs452369	2	40238237	0.999408	0.999967	0.998833	0.782818	0.927633	0.948954	0.289157	0.00142912	0.9994	0.783964	0.999314	0.928816	0.998656	0.998203
rs13425134	2	40234873	0.999408	0.999967	0.998833	0.86727	0.932557	0.961646	0.213848	0.00245656	0.970984	0.57095	0.999314	0.99976	0.998656	0.998203
rs666362	2	40313149	0.999408	0.999967	0.972144	0.944504	0.963102	0.996536	0.334661	0.0028477	0.9994	0.999537	0.999314	0.921492	0.998656	0.998203
rs354521	8	15569638	0.999408	0.999967	0.898935	0.999631	0.00296392	0.999537	0.22015	0.341649	0.000533271	0.999537	0.999314	0.21243	0.998656	0.998203
rs11774012	8	15536416	0.999408	0.999967	0.599455	0.999631	0.00527956	0.999537	0.435138	0.987039	0.000149499	0.999537	0.999314	0.218712	0.998656	0.998203
rs1560216	8	15469269	0.999408	0.999967	0.609505	0.999631	0.00527956	0.999537	0.334661	0.0993845	0.000104676	0.999537	0.999314	0.204907	0.998656	0.998203
rs1975057	8	15471819	0.999408	0.999967	0.710919	0.999631	0.00527956	0.999537	0.300509	0.093323	0.000355414	0.999537	0.999314	0.218712	0.998656	0.998203
rs1469472	8	15450677	0.999408	0.999967	0.830103	0.999631	0.00527956	0.999537	0.210324	0.43959	9.28596e-06	0.999537	0.999314	0.392772	0.998656	0.998203
rs919401	8	15451587	0.999408	0.999967	0.831757	0.999631	0.00527956	0.999537	0.0996236	0.167664	2.17228e-05	0.999537	0.999314	0.555285	0.998656	0.998203
rs918245	8	15640458	0.999408	0.999967	0.998833	0.999631	0.00527956	0.999537	0.27242	0.999004	0.000197713	0.999537	0.999314	0.883737	0.998656	0.998203
rs2604339	8	15638535	0.999408	0.999967	0.998833	0.999631	0.00864123	0.999537	0.720782	0.999004	9.28596e-06	0.999537	0.999314	0.39179	0.998656	0.998203
rs12547525	8	15464497	0.999408	0.999967	0.626072	0.999631	0.0087464	0.999537	0.471716	0.263672	0.000100783	0.999537	0.999314	0.123968	0.998656	0.998203
rs7016983	8	15535921	0.999408	0.999967	0.626072	0.999631	0.0087464	0.999537	0.244515	0.314123	0.000594772	0.999537	0.999314	0.361504	0.998656	0.998203
rs7009698	8	15467035	0.999408	0.999967	0.627063	0.999631	0.0087464	0.999537	0.518156	0.302023	0.000149499	0.999537	0.999314	0.121084	0.998656	0.998203
rs1421260	8	15605631	0.999408	0.999967	0.998833	0.999631	0.0087464	0.999537	0.585609	0.999004	2.17228e-05	0.999537	0.999314	0.491849	0.998656	0.998203
rs882696	8	15447669	0.999408	0.999967	0.823122	0.999631	0.00924896	0.999537	0.264294	0.579783	2.07732e-05	0.999537	0.999314	0.224316	0.998656	0.998203
rs354519	8	15571220	0.999408	0.999967	0.931461	0.999631	0.0101759	0.999537	0.0996236	0.999004	0.000518689	0.999537	0.999314	0.686351	0.998656	0.998203
rs1421259	8	15607043	0.999408	0.999967	0.998833	0.999631	0.019577	0.999537	0.999872	0.314123	0.314031	0.777054	0.999314	0.99976	0.998656	0.998203
rs9864105	3	54393641	0.999408	0.999967	0.983743	0.999631	0.0217692	0.999537	0.669376	0.734891	0.9994	0.999537	0.999314	0.99976	0.998656	0.793451
rs6445653	3	54410603	0.999408	0.999967	0.998833	0.999631	0.0324105	0.999537	0.19769	0.999004	0.9994	0.999537	0.999314	0.99976	0.998656	0.651876
rs13256392	8	15514914	0.999408	0.999967	0.639672	0.999631	0.0394809	0.999537	0.914691	0.264567	0.000100783	0.999537	0.999314	0.268869	0.998656	0.998203
rs4025912	3	54379328	0.999408	0.999967	0.831757	0.999631	0.0448279	0.999537	0.454288	0.999004	0.9994	0.999537	0.999314	0.99976	0.998656	0.998203
rs352805	8	15662751	0.999408	0.999967	0.998833	0.999631	0.0485968	0.999537	0.0998769	0.999004	0.000443542	0.999537	0.999314	0.645697	0.998656	0.998203
rs1421255	8	15620494	0.999408	0.999967	0.998833	0.999631	0.064036	0.999537	0.319777	0.999004	0.000149499	0.999537	0.999314	0.885682	0.998656	0.998203
rs352797	8	15660060	0.999408	0.999967	0.998833	0.999631	0.103603	0.999537	0.0998769	0.999004	0.0170756	0.999537	0.999314	0.99976	0.998656	0.998203
rs352810	8	15666890	0.999408	0.999967	0.998833	0.999631	0.153515	0.999537	0.373085	0.999004	0.0258229	0.999537	0.999314	0.99976	0.998656	0.998203
rs2009017	8	15653190	0.999408	0.999967	0.998833	0.999631	0.174707	0.999537	0.300509	0.999004	0.0123187	0.999537	0.999314	0.99976	0.998656	0.998203
rs372072	2	40261371	0.999408	0.82029	0.998833	0.00103493	0.227384	0.999537	0.999872	0.155047	0.9994	0.217073	3.03261e-05	0.99976	0.851085	0.925229
rs385341	2	40253993	0.999408	0.842113	0.998833	0.00103493	0.228151	0.999537	0.999872	0.10882	0.9994	0.23869	6.45884e-05	0.99976	0.586925	0.871461
rs17025372	2	40249441	0.999408	0.999967	0.998833	0.00103493	0.228151	0.999537	0.999872	0.102164	0.9994	0.789374	3.24832e-05	0.99976	0.814374	0.998203
rs2072529	2	40250669	0.999408	0.999967	0.998833	0.00115752	0.275016	0.999537	0.999872	0.222086	0.9994	0.654679	0.000107551	0.99976	0.918328	0.910119
rs1428571	2	40243974	0.999408	0.999967	0.998833	0.0168853	0.275016	0.999537	0.999872	0.0344965	0.9994	0.72158	2.18219e-05	0.99976	0.998656	0.998203
rs446538	2	40257307	0.999408	0.641366	0.998833	0.00103493	0.287848	0.999537	0.999872	0.118166	0.9994	0.270692	7.39589e-05	0.99976	0.46418	0.868499
rs106706	2	40256608	0.999408	0.797018	0.998833	0.00103493	0.287848	0.999537	0.999872	0.579783	0.9994	0.135235	5.28754e-05	0.99976	0.851085	0.998203
rs447136	2	40309860	0.999408	0.999967	0.998833	0.00103493	0.31814	0.999537	0.999872	0.0748114	0.9994	0.242614	3.24832e-05	0.99976	0.893137	0.998203
rs404214	2	40307852	0.999408	0.999967	0.998833	0.00103493	0.334601	0.999537	0.999872	0.0323976	0.9994	0.337256	3.46217e-05	0.99976	0.949832	0.964202
rs2072530	2	40245020	0.999408	0.960804	0.998833	0.00103493	0.373408	0.999537	0.999872	0.0813296	0.9994	0.470598	1.07317e-05	0.99976	0.720284	0.998203
rs381610	2	40276958	0.999408	0.999967	0.998833	0.00689784	0.391649	0.999537	0.999872	0.162571	0.9994	0.135235	3.00541e-05	0.99976	0.767923	0.857309
rs11674059	2	40217777	0.999408	0.999967	0.998833	0.798107	0.537761	0.999537	0.999872	0.102164	0.9994	0.390592	0.000565654	0.99976	0.998656	0.998203
rs2058693	2	40229957	0.999408	0.999967	0.998833	0.43582	0.542753	0.999537	0.999872	0.0291295	0.9994	0.470598	0.000112085	0.99976	0.998656	0.998203
rs651862	20	19446915	0.999408	0.999967	0.998833	0.999631	0.583801	0.999537	0.999872	0.0166643	0.9994	0.999537	0.999314	0.99976	0.036382	0.998203
rs6046129	20	19404637	0.999408	0.999967	0.994663	0.999631	0.590274	0.999537	0.999872	0.243356	0.9994	0.999537	0.999314	0.99976	0.0353947	0.998203
rs1861427	2	40240993	0.999408	0.999967	0.998833	0.245656	0.621835	0.999537	0.999872	0.199878	0.9994	0.337256	6.51521e-06	0.99976	0.998656	0.998203
rs6046127	20	19404569	0.999408	0.999967	0.998833	0.999631	0.627914	0.999537	0.999872	0.42699	0.9994	0.999537	0.999314	0.99976	0.0373188	0.963347
rs13221746	7	81789468	0.999408	0.999967	0.998833	0.999631	0.6498	0.999537	0.125291	0.999004	0.9994	0.109377	0.999314	0.99976	0.0395107	0.998203
rs6046168	20	19470665	0.999408	0.999967	0.889976	0.999631	0.701435	0.999537	0.593782	0.0166643	0.9994	0.999537	0.999314	0.99976	0.117175	0.998203
rs13389504	2	40223192	0.999408	0.999967	0.998833	0.376582	0.710812	0.999537	0.999872	0.455509	0.9994	0.732441	0.000607006	0.99976	0.998656	0.998203
rs5543	2	40195109	0.999408	0.999967	0.998833	0.465498	0.710812	0.999537	0.999872	0.10777	0.9994	0.222341	0.000614641	0.99976	0.998656	0.998203
rs2110922	2	40217148	0.999408	0.999967	0.998833	0.548408	0.710812	0.999537	0.914691	0.228037	0.9994	0.594216	3.24832e-05	0.99976	0.998656	0.998203
rs12673548	7	81782415	0.999408	0.999967	0.998833	0.999631	0.710812	0.999537	0.265346	0.999004	0.9994	0.104973	0.999314	0.99976	0.0488823	0.998203
rs384994	2	40305228	0.999408	0.622678	0.992574	0.699031	0.731362	0.999537	0.29882	0.000418554	0.872643	0.999537	0.999314	0.99976	0.998656	0.998203
rs5541	2	40195351	0.999408	0.999967	0.998833	0.241683	0.731697	0.999537	0.999872	0.115775	0.9994	0.863175	0.00282301	0.99976	0.998656	0.998203
rs6075517	20	19404060	0.999408	0.999967	0.998833	0.999631	0.746122	0.999537	0.999872	0.43959	0.9994	0.999537	0.999314	0.99976	0.0395107	0.983999
rs7573537	2	40218399	0.999408	0.999967	0.998833	0.378423	0.769288	0.999537	0.999872	0.962636	0.9994	0.665941	4.34868e-05	0.99976	0.998656	0.998203
rs515920	3	54693761	0.999408	0.999967	0.998833	0.999631	0.817882	0.999537	0.999872	0.0128383	0.9994	0.999537	0.106315	0.0553354	0.998656	0.998203
rs934083	3	54765419	0.999408	0.999967	0.998833	0.999631	0.824487	0.999537	0.999872	0.112641	0.9994	0.999537	0.103102	0.0346181	0.998656	0.998203
rs688673	2	40260022	0.999408	0.999967	0.998833	0.388718	0.859985	0.999537	0.12087	0.000628258	0.672027	0.871294	0.999314	0.99976	0.998656	0.998203
rs12466767	2	40203261	0.999408	0.999967	0.998833	0.794442	0.863438	0.999537	0.0804485	0.999004	0.9994	0.999537	1.88887e-06	0.99976	0.998656	0.998203
rs2373792	2	40203775	0.999408	0.999967	0.998833	0.693109	0.903026	0.999537	0.0815489	0.999004	0.9994	0.9652	6.51521e-06	0.99976	0.998656	0.998203
rs380082	2	40331162	0.999408	0.608325	0.998833	0.804391	0.903737	0.999537	0.345338	0.00210021	0.9994	0.999537	0.999314	0.797284	0.998656	0.998203
rs2299169	7	81761377	0.999408	0.999967	0.998833	0.999631	0.917695	0.999537	0.195598	0.999004	0.9994	0.270692	0.999314	0.99976	0.0316657	0.998203
rs589281	3	54722284	0.999408	0.999967	0.998833	0.999631	0.927381	0.999537	0.999872	0.10777	0.9994	0.999537	0.0366507	0.054841	0.998656	0.998203
rs583190	3	54702117	0.999408	0.999967	0.998833	0.999631	0.927633	0.999537	0.999872	0.0266999	0.9994	0.999537	0.135242	0.0878215	0.998656	0.971664
rs17503184	2	40253836	0.999408	0.999967	0.998833	0.252019	0.938249	0.999537	0.210324	0.999004	0.9994	0.863175	7.69228e-07	0.99976	0.998656	0.998203
rs2072532	2	40219805	0.999408	0.999967	0.998833	0.66433	0.965832	0.999537	0.0804485	0.999004	0.9994	0.954999	7.48246e-06	0.99976	0.998656	0.998203
rs380975	2	40271890	0.999408	0.999967	0.998833	0.841716	0.998389	0.999537	0.504395	0.000347305	0.152385	0.999537	0.999314	0.955054	0.998656	0.998203
rs1080333	8	73742433	0.999408	0.999967	0.974287	0.0168853	0.999648	0.999537	0.999872	0.999004	0.9994	0.999537	0.999314	0.435447	0.998656	0.998203
rs2919415	8	73745939	0.999408	0.999967	0.974287	0.0168853	0.999648	0.999537	0.999872	0.999004	0.9994	0.999537	0.999314	0.435447	0.998656	0.998203
rs9894369	17	68403618	0.999408	0.999967	0.998833	0.0168853	0.999648	0.999537	0.999872	0.999004	0.431829	0.876638	0.999314	0.528377	0.998656	0.998203
rs1822059	8	73828294	0.999408	0.999967	0.972144	0.0171959	0.999648	0.999537	0.999872	0.999004	0.9994	0.999537	0.999314	0.382352	0.998656	0.998203
rs6501572	17	68395857	0.999408	0.999967	0.998833	0.0942402	0.999648	0.999537	0.999872	0.999004	0.0498926	0.758584	0.999314	0.921032	0.998656	0.921368
rs10490208	2	40307298	0.999408	0.83566	0.998833	0.133862	0.999648	0.999537	0.12087	0.999004	0.9994	0.790732	7.1456e-07	0.99976	0.998656	0.998203
rs6759076	2	40348370	0.999408	0.999967	0.998833	0.144853	0.999648	0.999537	0.547403	0.999004	0.9994	0.999537	0.000207155	0.99976	0.998656	0.998203
rs717827	2	40351005	0.999408	0.999967	0.998833	0.180535	0.999648	0.999537	0.788311	0.999004	0.9994	0.886936	0.000218135	0.99976	0.998656	0.998203
rs1899077	8	73780154	0.999408	0.999967	0.998833	0.227799	0.999648	0.999537	0.999872	0.480797	0.49311	0.999537	0.999314	0.00130849	0.998656	0.0508436
rs2247778	8	73793722	0.999408	0.999967	0.998833	0.239136	0.999648	0.999537	0.999872	0.462576	0.353751	0.999537	0.999314	0.000536986	0.998656	0.0508436
rs2247463	8	73796403	0.999408	0.999967	0.998833	0.239136	0.999648	0.999537	0.999872	0.462576	0.353751	0.999537	0.999314	0.000536986	0.998656	0.0508436
rs7558770	2	40249486	0.999408	0.640346	0.998833	0.241683	0.999648	0.999537	0.210324	0.999004	0.9994	0.783964	7.27484e-07	0.99976	0.998656	0.998203
rs2247563	8	73795859	0.999408	0.999967	0.998833	0.274418	0.999648	0.999537	0.999872	0.462697	0.348728	0.999537	0.999314	0.000536986	0.998656	0.0508436
rs118900	2	40250613	0.999408	0.763595	0.998833	0.377773	0.999648	0.999537	0.377654	0.999004	0.9994	0.999537	8.86493e-05	0.99976	0.884215	0.998203
rs3828295	2	40255004	0.999408	0.813312	0.998833	0.377971	0.999648	0.999537	0.210324	0.999004	0.9994	0.999537	2.18219e-05	0.99976	0.77077	0.93762
rs2192919	2	40247644	0.999408	0.266221	0.998833	0.383601	0.999648	0.999537	0.210324	0.999004	0.9994	0.808572	3.53779e-07	0.99976	0.998656	0.998203
rs1005213	2	40245293	0.999408	0.484262	0.998833	0.393548	0.999648	0.999537	0.377654	0.999004	0.9994	0.999537	2.74755e-06	0.99976	0.697793	0.998203
rs387103	2	40231184	0.999408	0.999967	0.998833	0.393754	0.999648	0.999537	0.0804485	0.999004	0.9994	0.999537	0.00317315	0.99976	0.998656	0.998203
rs1470122	8	73798508	0.999408	0.999967	0.998833	0.3967	0.999648	0.999537	0.999872	0.358413	0.484827	0.999537	0.999314	9.24247e-05	0.998656	0.0459265
rs2251387	8	73786197	0.999408	0.999967	0.998833	0.415791	0.999648	0.999537	0.999872	0.435685	0.543947	0.999537	0.999314	9.24247e-05	0.998656	0.0407989
rs2247329	8	73797426	0.999408	0.999967	0.998833	0.444616	0.999648	0.999537	0.999872	0.495788	0.544465	0.999537	0.999314	9.24247e-05	0.998656	0.0273673
rs9808490	2	40354497	0.999408	0.589109	0.942361	0.652078	0.999648	0.999537	0.720782	0.999004	0.9994	0.871294	0.000948835	0.99976	0.998656	0.998203
rs11124737	2	40324911	0.999408	0.175832	0.998833	0.652078	0.999648	0.999537	0.167956	0.999004	0.9994	0.999537	2.98339e-05	0.983779	0.960015	0.971664
rs11048586	12	26618126	0.999408	0.999967	0.998833	0.652078	0.999648	0.999537	0.999872	0.999004	0.9994	0.999537	0.999314	0.0245888	0.998656	0.998203
rs2110745	2	40354855	0.999408	0.912925	0.920272	0.663878	0.999648	0.999537	0.771313	0.999004	0.9994	0.871294	0.000256825	0.754193	0.998656	0.998203
rs929633	2	40357238	0.999408	0.999967	0.942361	0.66433	0.999648	0.999537	0.914691	0.999004	0.9994	0.999537	0.00180446	0.994402	0.998656	0.998203
rs4952599	2	40321922	0.999408	0.20707	0.998833	0.723964	0.999648	0.999537	0.244515	0.999004	0.9994	0.999537	4.34868e-05	0.99976	0.998656	0.998203
rs7593406	2	40328945	0.999408	0.999967	0.998833	0.726963	0.999648	0.999537	0.19769	0.999004	0.9994	0.879299	1.21516e-05	0.702588	0.998656	0.998203
rs7602176	2	40326368	0.999408	0.954684	0.998833	0.735603	0.999648	0.999537	0.213848	0.999004	0.9994	0.999537	1.29593e-06	0.676047	0.998656	0.998203
rs17501526	2	40226700	0.999408	0.999967	0.998833	0.797483	0.999648	0.999537	0.0804485	0.999004	0.952288	0.954999	4.925e-06	0.99976	0.998656	0.998203
rs417591	2	40253816	0.999408	0.999967	0.998833	0.797483	0.999648	0.999537	0.30604	0.000338607	0.266183	0.999537	0.999314	0.99976	0.998656	0.998203
rs434082	2	40338578	0.999408	0.970026	0.998833	0.860783	0.999648	0.999537	0.651792	0.00519156	0.9994	0.999537	0.999314	0.99976	0.998656	0.998203
rs615449	2	40322984	0.999408	0.999967	0.998833	0.890319	0.999648	0.999537	0.793516	0.000254951	0.9994	0.999537	0.999314	0.99976	0.998656	0.998203
rs1366423	2	40240967	0.999408	0.999967	0.998833	0.915229	0.999648	0.999537	0.274494	0.00347267	0.75483	0.695586	0.999314	0.99976	0.998656	0.998203
rs13008638	2	40356517	0.999408	0.999967	0.998833	0.915229	0.999648	0.999537	0.999872	0.999004	0.9994	0.783964	0.00614029	0.99976	0.998656	0.998203
rs505473	2	40326929	0.999408	0.765494	0.920272	0.921615	0.999648	0.999537	0.588115	0.00211783	0.877052	0.999537	0.999314	0.885682	0.999648	0.998203
rs2072531	2	40241861	0.999408	0.999967	0.998833	0.924904	0.999648	0.999537	0.0804485	0.999004	0.787032	0.999537	3.05847e-06	0.773342	0.998656	0.998203
rs5542	2	40195164	0.999408	0.999967	0.998833	0.943039	0.999648	0.999537	0.0804485	0.999004	0.9994	0.999537	2.74755e-06	0.99976	0.998656	0.998203
rs2359861	3	54651682	0.999408	0.999967	0.998833	0.97081	0.999648	0.999537	0.999872	0.999004	0.757721	0.999537	0.0366507	0.224316	0.998656	0.998203
rs857978	21	37919996	0.999408	0.999967	0.998833	0.97081	0.999648	0.999537	0.999872	0.999004	0.00404389	0.255215	0.999314	0.99976	0.998656	0.998203
rs857975	21	37923483	0.999408	0.999967	0.998833	0.97081	0.999648	0.999537	0.999872	0.999004	0.00434906	0.320461	0.590692	0.99976	0.998656	0.998203
rs2110923	2	40211501	0.999408	0.999967	0.998833	0.995651	0.999648	0.999537	0.5853	1.61178e-05	0.45968	0.999537	0.999314	0.99976	0.998656	0.998203
rs2685289	1	235976162	0.999408	0.999967	0.0318869	0.999631	0.999648	0.999537	0.999872	0.999004	0.9994	0.999537	0.999314	0.99976	0.998656	0.998203
rs1560964	15	31554101	0.999408	0.999967	0.577892	0.999631	0.999648	0.999537	0.999872	0.999004	0.9994	0.999537	0.999314	0.99976	0.0477131	0.998203
rs2676086	15	31535248	0.999408	0.999967	0.599455	0.999631	0.999648	0.999537	0.999872	0.999004	0.9994	0.999537	0.999314	0.99976	0.0395107	0.998203
rs7165065	15	31520430	0.999408	0.640346	0.626072	0.999631	0.999648	0.999537	0.999872	0.999004	0.9994	0.999537	0.999314	0.99976	0.036382	0.998203
rs11142587	9	72581189	0.999408	0.999967	0.635835	0.999631	0.999648	0.999537	0.999872	0.999004	0.761132	0.999537	0.999314	0.773342	0.998656	0.00619089
rs1996351	15	31562910	0.999408	0.999967	0.662744	0.999631	0.999648	0.999537	0.999872	0.999004	0.9994	0.999537	0.999314	0.887955	0.0493085	0.983999
rs1878298	15	31528614	0.999408	0.999967	0.71708	0.999631	0.999648	0.999537	0.999872	0.999004	0.9994	0.999537	0.999314	0.99976	0.0395107	0.998203
rs2596156	15	31529470	0.999408	0.999967	0.71708	0.999631	0.999648	0.999537	0.999872	0.999004	0.9994	0.999537	0.999314	0.99976	0.0395107	0.998203
rs42054	7	81796323	0.999408	0.999967	0.823122	0.999631	0.999648	0.999537	0.756497	0.999004	0.9994	0.0410322	0.999314	0.99976	0.998656	0.998203
rs42050	7	81794676	0.999408	0.999967	0.823213	0.999631	0.999648	0.999537	0.771313	0.999004	0.9994	0.0410322	0.999314	0.99976	0.998656	0.998203
rs6727569	2	152581403	0.999408	0.999967	0.830274	0.999631	0.999648	0.999537	0.999872	0.999004	0.61105	0.493853	0.000960565	0.435447	0.998656	0.152352
rs6741737	2	152635076	0.999408	0.999967	0.839363	0.999631	0.999648	0.999537	0.999872	0.987039	0.525122	0.871294	0.00282301	0.253561	0.998656	0.403514
rs7582231	2	152607303	0.999408	0.999967	0.866707	0.999631	0.999648	0.999537	0.999872	0.999004	0.726039	0.625915	0.00317315	0.264116	0.998656	0.233489
rs4664523	2	152620614	0.999408	0.999967	0.882152	0.999631	0.999648	0.999537	0.999872	0.999004	0.384731	0.270692	0.00047091	0.485669	0.998656	0.183562
rs956745	2	152483634	0.999408	0.999967	0.89228	0.999631	0.999648	0.999537	0.999872	0.999004	0.825928	0.940896	0.0065381	0.99976	0.998656	0.246596
rs2101551	14	62251395	0.999408	0.999967	0.897773	0.999631	0.999648	0.999537	0.999872	0.904814	0.9994	0.999537	0.0167856	0.99976	0.178339	0.998203
rs12465422	2	152628372	0.999408	0.999967	0.906062	0.999631	0.999648	0.999537	0.999872	0.999004	0.55223	0.545366	0.00047091	0.39179	0.998656	0.187337
rs7600282	2	152647793	0.999408	0.999967	0.906062	0.999631	0.999648	0.999537	0.999872	0.999004	0.686008	0.999537	0.0109808	0.21243	0.998656	0.467944
rs7349251	2	152511375	0.999408	0.999967	0.907491	0.999631	0.999648	0.999537	0.999872	0.999004	0.536499	0.871294	0.000803934	0.645697	0.998656	0.195453
rs1519713	2	152532801	0.999408	0.999967	0.920272	0.999631	0.999648	0.999537	0.999872	0.999004	0.548598	0.342539	0.000960565	0.556714	0.998656	0.204117
rs1401780	2	152449971	0.999408	0.999967	0.928249	0.999631	0.999648	0.999537	0.999872	0.999004	0.732107	0.871294	0.00935463	0.99976	0.998656	0.191823
rs7564177	2	152557871	0.999408	0.999967	0.9323	0.999631	0.999648	0.999537	0.914691	0.93793	0.872643	0.999537	0.00479909	0.529169	0.998656	0.0628081
rs895964	12	26749333	0.999408	0.460945	0.942361	0.999631	0.999648	0.999537	0.999872	0.999004	0.9994	0.999537	0.999314	0.0472824	0.998656	0.983999
rs7571637	2	152516212	0.999408	0.999967	0.942361	0.999631	0.999648	0.999537	0.999872	0.999004	0.806606	0.871294	0.00317315	0.883452	0.998656	0.141197
rs10930910	2	152638864	0.999408	0.999967	0.967601	0.999631	0.999648	0.999537	0.999872	0.962636	0.543947	0.865204	0.00270809	0.0934924	0.998656	0.575473
rs12312876	12	49672451	0.999408	2.70189e-08	0.998833	0.999631	0.999648	0.999537	0.999872	0.999004	0.9994	0.954999	0.999314	0.99976	0.998656	0.998203
rs8104571	19	54404720	0.999408	0.000814662	0.998833	0.999631	0.999648	0.999537	0.999872	0.999004	0.9994	0.999537	0.999314	0.99976	0.998656	0.998203
rs6996335	8	73962078	0.999408	0.0022394	0.998833	0.999631	0.999648	0.999537	0.999872	0.999004	0.9994	0.999537	0.999314	0.99976	0.998656	0.998203
rs16856593	2	169762426	0.999408	0.0035738	0.998833	0.999631	0.999648	0.999537	0.999872	0.999004	0.9994	0.999537	0.999314	0.99976	0.998656	0.998203
rs7833062	8	73958014	0.999408	0.0035738	0.998833	0.999631	0.999648	0.999537	0.999872	0.999004	0.9994	0.999537	0.999314	0.99976	0.998656	0.998203
rs16830593	2	152581334	0.999408	0.00736181	0.998833	0.999631	0.999648	0.999537	0.999872	0.999004	0.9994	0.999537	0.999314	0.99976	0.998656	0.998203
rs6708255	2	162951354	0.999408	0.00736181	0.998833	0.999631	0.999648	0.999537	0.999872	0.999004	0.9994	0.999537	0.999314	0.99976	0.998656	0.998203
rs7588788	2	162985278	0.999408	0.00736181	0.998833	0.999631	0.999648	0.999537	0.999872	0.999004	0.9994	0.999537	0.999314	0.99976	0.998656	0.998203
rs8019319	14	62472209	0.999408	0.00736181	0.998833	0.999631	0.999648	0.999537	0.999872	0.999004	0.9994	0.999537	0.999314	0.99976	0.998656	0.998203
rs16913549	11	6415745	0.999408	0.00992524	0.998833	0.999631	0.999648	0.999537	0.999872	0.999004	0.9994	0.999537	0.999314	0.99976	0.998656	0.998203
rs11902858	2	152624928	0.999408	0.0241428	0.998833	0.999631	0.999648	0.999537	0.999872	0.999004	0.9994	0.999537	0.999314	0.99976	0.998656	0.998203
rs6112335	20	19305993	0.999408	0.0241428	0.998833	0.999631	0.999648	0.999537	0.999872	0.999004	0.9994	0.999537	0.999314	0.99976	0.998656	0.998203
rs6035421	20	19636147	0.999408	0.0241428	0.998833	0.999631	0.999648	0.999537	0.999872	0.353286	0.99952	0.89661	0.999314	0.99976	0.998656	0.998203
rs2199685	12	21342396	0.999408	0.0300606	0.998833	0.999631	0.999648	0.999537	0.999872	0.999004	0.9994	0.999537	0.999314	0.99976	0.998656	0.998203
rs16980447	20	19304930	0.999408	0.0300606	0.998833	0.999631	0.999648	0.999537	0.999872	0.999004	0.9994	0.999537	0.999314	0.99976	0.998656	0.998203
rs10485588	20	19226320	0.999408	0.042589	0.998833	0.999631	0.999648	0.999537	0.999872	0.999004	0.9994	0.999537	0.999314	0.99976	0.998656	0.998203
rs7308013	12	26635727	0.999408	0.57534	0.998833	0.999631	0.999648	0.999537	0.999872	0.999004	0.9994	0.999537	0.999314	0.0101728	0.998656	0.998203
rs4744610	9	72551193	0.999408	0.582427	0.998833	0.999631	0.999648	0.999537	0.999872	0.999004	0.0134497	0.135235	0.510987	0.0856102	0.998656	3.6277e-05
rs7031754	9	72501806	0.999408	0.759848	0.998833	0.999631	0.999648	0.999537	0.999872	0.999004	0.054941	0.135235	0.767921	0.0608825	0.998656	3.26853e-06
rs13077930	3	19402252	0.999408	0.78483	0.998833	0.999631	0.999648	0.999537	0.999872	0.999004	0.9994	0.999537	0.999314	0.99976	0.0395107	0.0759026
rs7025697	9	72583010	0.999408	0.807141	0.998833	0.999631	0.999648	0.999537	0.999872	0.999004	0.00940868	0.131818	0.502661	0.0627643	0.998656	1.45462e-05
rs1160741	9	72503783	0.999408	0.940258	0.998833	0.999631	0.999648	0.999537	0.999872	0.999004	0.0388516	0.135235	0.664966	0.0553354	0.998656	1.43144e-06
rs1160742	9	72503831	0.999408	0.960804	0.998833	0.999631	0.999648	0.999537	0.999872	0.999004	0.0383612	0.135235	0.667884	0.0553354	0.998656	1.43144e-06
rs1442198	3	19403318	0.999408	0.974267	0.998833	0.999631	0.999648	0.999537	0.999872	0.999004	0.9994	0.999537	0.999314	0.99976	0.0469935	0.0656922
rs10868885	9	72580904	0.999408	0.974267	0.998833	0.999631	0.999648	0.999537	0.999872	0.999004	0.316793	0.135235	0.999314	0.0540788	0.998656	0.00312049
rs13005439	2	40198975	0.999408	0.999967	0.998833	0.999631	0.999648	0.999537	0.256653	0.999004	0.9994	0.999537	0.0016609	0.99976	0.998656	0.998203
rs9309051	2	40202598	0.999408	0.999967	0.998833	0.999631	0.999648	0.999537	0.454288	0.000131272	0.609631	0.999537	0.999314	0.99976	0.998656	0.998203
rs4952491	2	40226279	0.999408	0.999967	0.998833	0.999631	0.999648	0.999537	0.0998769	2.51308e-05	0.320572	0.954999	0.999314	0.99976	0.998656	0.998203
rs444999	2	40227376	0.999408	0.999967	0.998833	0.999631	0.999648	0.999537	0.0996236	6.58457e-05	0.484827	0.990586	0.999314	0.99976	0.998656	0.998203
rs417614	2	40230588	0.999408	0.999967	0.998833	0.999631	0.999648	0.999537	0.0955219	6.58457e-05	0.66786	0.999537	0.999314	0.99976	0.998656	0.998203
rs432188	2	40231690	0.999408	0.999967	0.998833	0.999631	0.999648	0.999537	0.256653	0.000959158	0.9994	0.808572	0.999314	0.885682	0.998656	0.998203
rs667612	3	54624285	0.999408	0.999967	0.998833	0.999631	0.999648	0.999537	0.999872	0.038197	0.9994	0.999537	0.285959	0.140429	0.998656	0.998203
rs13095178	3	54723408	0.999408	0.999967	0.998833	0.999631	0.999648	0.999537	0.914691	0.314123	0.732107	0.999537	0.00623338	0.127711	0.998656	0.998203
rs13062287	3	54795186	0.999408	0.999967	0.998833	0.999631	0.999648	0.999537	0.999872	0.999004	0.9994	0.999537	0.0454983	0.629873	0.998656	0.998203
rs10954668	7	81685587	0.999408	0.999967	0.998833	0.999631	0.999648	0.999537	0.999872	0.999004	0.9994	0.28859	0.999314	0.99976	0.0395107	0.998203
rs11514983	7	81691173	0.999408	0.999967	0.998833	0.999631	0.999648	0.999537	0.999872	0.999004	0.9994	0.274123	0.999314	0.99976	0.0395107	0.998203
rs3801706	7	81715929	0.999408	0.999967	0.998833	0.999631	0.999648	0.999537	0.999872	0.999004	0.9994	0.253957	0.999314	0.99976	0.0316657	0.998203
rs2299164	7	81740067	0.999408	0.999967	0.998833	0.999631	0.999648	0.999537	0.954606	0.999004	0.9994	0.561106	0.999314	0.99976	0.0316657	0.998203
rs3757631	7	81750084	0.999408	0.999967	0.998833	0.999631	0.999648	0.999537	0.755754	0.999004	0.9994	0.335082	0.999314	0.99976	0.0395107	0.998203
rs4730954	7	119704394	0.999408	0.999967	0.998833	0.999631	0.999648	0.999537	0.999872	0.0442772	0.9994	0.999537	0.999314	0.99976	0.998656	0.998203
rs2053421	8	73821159	0.999408	0.999967	0.998833	0.999631	0.999648	0.999537	0.999872	0.999004	0.885743	0.999537	0.999314	0.000327815	0.998656	0.00548869
rs1866739	8	73865386	0.999408	0.999967	0.998833	0.999631	0.999648	0.999537	0.999872	0.433177	0.9994	0.999537	0.999314	0.00082906	0.998656	0.0656922
rs4322073	9	72439857	0.999408	0.999967	0.998833	0.999631	0.999648	0.999537	0.482808	0.999004	0.732107	0.999537	0.999314	0.99976	0.998656	0.030445
rs7027906	9	72471178	0.999408	0.999967	0.998833	0.999631	0.999648	0.999537	0.999872	0.999004	0.0405122	0.954999	0.0489639	0.842163	0.998656	9.48446e-05
rs10124022	9	72472635	0.999408	0.999967	0.998833	0.999631	0.999648	0.999537	0.999872	0.999004	0.0367189	0.999537	0.999314	0.99976	0.998656	5.43042e-05
rs1011308	9	72478076	0.999408	0.999967	0.998833	0.999631	0.999648	0.999537	0.999872	0.999004	0.0476682	0.876638	0.0567687	0.828815	0.998656	5.43042e-05
rs4617221	9	72495543	0.999408	0.999967	0.998833	0.999631	0.999648	0.999537	0.999872	0.999004	0.0330962	0.999537	0.999314	0.99976	0.998656	1.45462e-05
rs12378618	9	72496209	0.999408	0.999967	0.998833	0.999631	0.999648	0.999537	0.999872	0.999004	0.175959	0.760605	0.104507	0.731918	0.960015	0.000151223
rs10115619	9	72496357	0.999408	0.999967	0.998833	0.999631	0.999648	0.999537	0.999872	0.999004	0.0330962	0.999537	0.999314	0.99976	0.998656	1.45462e-05
rs7866059	9	72498917	0.999408	0.999967	0.998833	0.999631	0.999648	0.999537	0.999872	0.999004	0.0368485	0.999537	0.999314	0.99976	0.998656	1.45462e-05
rs7860377	9	72501949	0.999408	0.999967	0.998833	0.999631	0.999648	0.999537	0.999872	0.999004	0.543947	0.80652	0.137071	0.705431	0.998656	0.000275631
rs10868882	9	72568710	0.999408	0.999967	0.998833	0.999631	0.999648	0.999537	0.999872	0.999004	0.327406	0.261965	0.999314	0.0415298	0.998656	0.00250372
rs879857	9	72579754	0.999408	0.999967	0.998833	0.999631	0.999648	0.999537	0.999872	0.999004	0.256248	0.390592	0.0243087	0.556714	0.892366	0.00548869
rs1361028	9	72692456	0.999408	0.999967	0.998833	0.999631	0.999648	0.999537	0.0276521	0.999004	0.9994	0.999537	0.999314	0.99976	0.998656	0.765423
rs13285568	9	72693965	0.999408	0.999967	0.998833	0.999631	0.999648	0.999537	0.028671	0.999004	0.9994	0.999537	0.999314	0.99976	0.998656	0.983999
rs2993013	9	72700700	0.999408	0.999967	0.998833	0.999631	0.999648	0.999537	0.042623	0.999004	0.9994	0.463351	0.999314	0.68555	0.998656	0.246596
rs4143736	9	72706925	0.999408	0.999967	0.998833	0.999631	0.999648	0.999537	0.028671	0.999004	0.9994	0.999537	0.999314	0.99976	0.998656	0.998203
rs2993008	9	72776176	0.999408	0.999967	0.998833	0.999631	0.999648	0.999537	0.999872	0.999004	0.9994	0.845643	0.999314	0.99976	0.0435995	0.996473
rs702859	21	37919571	0.999408	0.999967	0.998833	0.999631	0.999648	0.999537	0.999872	0.999004	0.000149499	0.335082	0.999314	0.99976	0.998656	0.998203
rs702860	21	37930499	0.999408	0.999967	0.998833	0.999631	0.999648	0.999537	0.999872	0.999004	0.000149499	0.261965	0.834966	0.99976	0.998656	0.998203
rs717859	21	37934672	0.999408	0.999967	0.998833	0.999631	0.999648	0.999537	0.999872	0.999004	0.000149499	0.261965	0.834966	0.99976	0.998656	0.998203
rs2835850	21	37934847	0.999408	0.999967	0.998833	0.999631	0.999648	0.999537	0.999872	0.999004	0.000197713	0.390592	0.849133	0.99976	0.998656	0.998203
rs2835853	21	37936762	0.999408	0.999967	0.998833	0.999631	0.999648	0.999537	0.999872	0.999004	0.000149499	0.261965	0.834966	0.99976	0.998656	0.998203
rs10483038	21	37946641	0.999408	0.999967	0.998833	0.999631	0.999648	0.999537	0.999872	0.999004	0.00014079	0.808572	0.990597	0.99976	0.998656	0.998203
rs2835872	21	37949142	0.999408	0.999967	0.998833	0.999631	0.999648	0.999537	0.999872	0.999004	0.00014079	0.80652	0.968885	0.99976	0.998656	0.998203
rs1709835	21	37959506	0.999408	0.999967	0.998833	0.999631	0.999648	0.999537	0.999872	0.999004	0.00774997	0.72158	0.999314	0.99976	0.998656	0.998203
rs2835900	21	37997619	0.999408	0.999967	0.998833	0.999631	0.999648	0.999537	0.999872	0.999004	0.00404389	0.999537	0.999314	0.99976	0.998656	0.998203
rs12482570	21	37999647	0.999408	0.999967	0.998833	0.999631	0.999648	0.999537	0.999872	0.999004	0.00404389	0.890554	0.999314	0.99976	0.998656	0.998203
rs2835910	21	38007777	0.999408	0.999967	0.998833	0.999631	0.999648	0.999537	0.999872	0.999004	0.00404389	0.999537	0.999314	0.99976	0.998656	0.998203
rs12087761	1	235300984	0.999408	0.0111906	0.999314	0.999631	0.999648	0.999537	0.999872	0.999004	0.9994	0.999537	0.999314	0.99976	0.998656	0.998203
