# Supplementary material for: Ancestors’ dietary patterns and environments could drive positive selection in genes involved in micronutrient metabolism—the case of cofactor transporters
Source: Genes Nutr. 2017 Oct 4;12:28. doi: 10.1186/s12263-017-0579-x (PMC5628472; doi:10.1186/s12263-017-0579-x)
Supplement: Supplementary file 10 — SNP functional annotation (XLSX 13 kb) [file 12263_2017_579_MOESM10_ESM.xlsx]

## Sheet: readme
	SNP functional annotation
	Header Supplementary Table 5
	#Uploaded_variation	SNP id
	Location	Location of SNP
	Allele	Common allele
	Consequence	Functional consequence
	SYMBOL	Gene name
	Gene	Ensembl gene id

## Sheet: table S5
#Uploaded_variation	Location	Allele	Consequence	SYMBOL	Gene
rs12087761	1:237071061-237071061	A	intron_variant	RYR2	ENSG00000198626
rs16913549	11:6437939-6437939	A	intron_variant	HPX	ENSG00000110169
rs16913549	11:6437939-6437939	A	intron_variant,non_coding_transcript_variant	HPX	ENSG00000110169
rs16913549	11:6437939-6437939	A	downstream_gene_variant	HPX	ENSG00000110169
rs16913549	11:6437939-6437939	A	upstream_gene_variant	HPX	ENSG00000110169
rs16913549	11:6437939-6437939	A	downstream_gene_variant	HPX	ENSG00000110169
rs16913549	11:6437939-6437939	A	non_coding_transcript_exon_variant	HPX	ENSG00000110169
rs16913549	11:6437939-6437939	A	downstream_gene_variant	HPX	ENSG00000110169
rs16913549	11:6437939-6437939	A	intron_variant,non_coding_transcript_variant	HPX	ENSG00000110169
rs16913549	11:6437939-6437939	A	downstream_gene_variant	HPX	ENSG00000110169
rs16913549	11:6437939-6437939	A	upstream_gene_variant	HPX	ENSG00000110169
rs16913549	11:6437939-6437939	A	downstream_gene_variant	HPX	ENSG00000110169
rs16913549	11:6437939-6437939	A	intron_variant	HPX	ENSG00000110169
rs2199685	12:21298195-21298195	C	intron_variant	SLCO1A2	ENSG00000084453
rs2199685	12:21298195-21298195	C	intron_variant	SLCO1A2	ENSG00000084453
rs2199685	12:21298195-21298195	C	intron_variant,non_coding_transcript_variant	SLCO1A2	ENSG00000084453
rs2199685	12:21298195-21298195	C	intron_variant,non_coding_transcript_variant	SLCO1A2	ENSG00000084453
rs2199685	12:21298195-21298195	C	intron_variant,NMD_transcript_variant	SLCO1A2	ENSG00000084453
rs2199685	12:21298195-21298195	C	intron_variant,NMD_transcript_variant	SLCO1A2	ENSG00000084453
rs12312876	12:50992401-50992401	C	intron_variant	SLC11A2	ENSG00000110911
rs12312876	12:50992401-50992401	C	intron_variant	SLC11A2	ENSG00000110911
rs12312876	12:50992401-50992401	C	intron_variant	SLC11A2	ENSG00000110911
rs12312876	12:50992401-50992401	C	intron_variant	SLC11A2	ENSG00000110911
rs12312876	12:50992401-50992401	C	intron_variant	SLC11A2	ENSG00000110911
rs12312876	12:50992401-50992401	C	downstream_gene_variant	SLC11A2	ENSG00000110911
rs12312876	12:50992401-50992401	C	intron_variant,NMD_transcript_variant	SLC11A2	ENSG00000110911
rs12312876	12:50992401-50992401	C	intron_variant	SLC11A2	ENSG00000110911
rs12312876	12:50992401-50992401	C	intron_variant	SLC11A2	ENSG00000110911
rs12312876	12:50992401-50992401	C	downstream_gene_variant	SLC11A2	ENSG00000110911
rs12312876	12:50992401-50992401	C	downstream_gene_variant	SLC11A2	ENSG00000110911
rs12312876	12:50992401-50992401	C	intron_variant	SLC11A2	ENSG00000110911
rs12312876	12:50992401-50992401	C	upstream_gene_variant	SLC11A2	ENSG00000110911
rs12312876	12:50992401-50992401	C	downstream_gene_variant	SLC11A2	ENSG00000110911
rs12312876	12:50992401-50992401	C	intron_variant,non_coding_transcript_variant	SLC11A2	ENSG00000110911
rs12312876	12:50992401-50992401	C	upstream_gene_variant	SLC11A2	ENSG00000110911
rs12312876	12:50992401-50992401	C	intron_variant,non_coding_transcript_variant	SLC11A2	ENSG00000110911
rs8019319	14:62935738-62935738	C	intron_variant	KCNH5	ENSG00000140015
rs8019319	14:62935738-62935738	C	intron_variant	KCNH5	ENSG00000140015
rs8019319	14:62935738-62935738	C	intron_variant	KCNH5	ENSG00000140015
rs3861656	14:90129953-90129953	A	intron_variant	KCNK13	ENSG00000152315
rs4462529	14:90135053-90135053	C	intron_variant	KCNK13	ENSG00000152315
rs17223880	14:90137933-90137933	A	intron_variant	KCNK13	ENSG00000152315
rs7254771	19:13462528-13462528	C	intron_variant	CACNA1A	ENSG00000141837
rs7254771	19:13462528-13462528	C	intron_variant	CACNA1A	ENSG00000141837
rs7254771	19:13462528-13462528	C	intron_variant	CACNA1A	ENSG00000141837
rs7254771	19:13462528-13462528	C	intron_variant,non_coding_transcript_variant	CACNA1A	ENSG00000141837
rs7254771	19:13462528-13462528	C	intron_variant	CACNA1A	ENSG00000141837
rs7254771	19:13462528-13462528	C	intron_variant	CACNA1A	ENSG00000141837
rs7254771	19:13462528-13462528	C	intron_variant	CACNA1A	ENSG00000141837
rs7254771	19:13462528-13462528	C	intron_variant	CACNA1A	ENSG00000141837
rs7254771	19:13462528-13462528	C	intron_variant	CACNA1A	ENSG00000141837
rs7254771	19:13462528-13462528	C	intron_variant	CACNA1A	ENSG00000141837
rs7254771	19:13462528-13462528	C	intron_variant,non_coding_transcript_variant	CACNA1A	ENSG00000141837
rs7254771	19:13462528-13462528	C	intron_variant	CACNA1A	ENSG00000141837
rs7254771	19:13462528-13462528	C	intron_variant	CACNA1A	ENSG00000141837
rs7254771	19:13462528-13462528	C	intron_variant,non_coding_transcript_variant	CACNA1A	ENSG00000141837
rs7254771	19:13462528-13462528	C	intron_variant	CACNA1A	ENSG00000141837
rs7254771	19:13462528-13462528	C	intron_variant	CACNA1A	ENSG00000141837
rs7254771	19:13462528-13462528	C	intron_variant	CACNA1A	ENSG00000141837
rs7254771	19:13462528-13462528	C	intron_variant,non_coding_transcript_variant	CACNA1A	ENSG00000141837
rs7254771	19:13462528-13462528	C	intron_variant,non_coding_transcript_variant	CACNA1A	ENSG00000141837
rs7254771	19:13462528-13462528	C	intron_variant	CACNA1A	ENSG00000141837
rs7254771	19:13462528-13462528	C	intron_variant	CACNA1A	ENSG00000141837
rs8104571	19:49209651-49209651	T	intron_variant	TRPM4	ENSG00000130529
rs8104571	19:49209651-49209651	T	intron_variant	TRPM4	ENSG00000130529
rs8104571	19:49209651-49209651	T	intron_variant,non_coding_transcript_variant	TRPM4	ENSG00000130529
rs8104571	19:49209651-49209651	T	intron_variant,NMD_transcript_variant	TRPM4	ENSG00000130529
rs8104571	19:49209651-49209651	T	intron_variant,non_coding_transcript_variant	TRPM4	ENSG00000130529
rs8104571	19:49209651-49209651	T	upstream_gene_variant	TRPM4	ENSG00000130529
rs8104571	19:49209651-49209651	T	intron_variant,NMD_transcript_variant	TRPM4	ENSG00000130529
rs8104571	19:49209651-49209651	T	intron_variant,NMD_transcript_variant	TRPM4	ENSG00000130529
rs8104571	19:49209651-49209651	T	upstream_gene_variant	TRPM4	ENSG00000130529
rs16830593	2:152016574-152016574	T	intron_variant	CACNB4	ENSG00000182389
rs16830593	2:152016574-152016574	T	intron_variant	CACNB4	ENSG00000182389
rs16830593	2:152016574-152016574	T	intron_variant,non_coding_transcript_variant	CACNB4	ENSG00000182389
rs16830593	2:152016574-152016574	T	intron_variant	CACNB4	ENSG00000182389
rs16830593	2:152016574-152016574	T	intron_variant,non_coding_transcript_variant	CACNB4	ENSG00000182389
rs16830593	2:152016574-152016574	T	intron_variant	CACNB4	ENSG00000182389
rs16830593	2:152016574-152016574	T	intron_variant	CACNB4	ENSG00000182389
rs16830593	2:152016574-152016574	T	intron_variant	CACNB4	ENSG00000182389
rs16830593	2:152016574-152016574	T	intron_variant,NMD_transcript_variant	CACNB4	ENSG00000182389
rs16830593	2:152016574-152016574	T	intron_variant	CACNB4	ENSG00000182389
rs16830593	2:152016574-152016574	T	intron_variant	CACNB4	ENSG00000182389
rs16830593	2:152016574-152016574	T	intron_variant,non_coding_transcript_variant	CACNB4	ENSG00000182389
rs16830593	2:152016574-152016574	T	intron_variant	CACNB4	ENSG00000182389
rs11902858	2:152060168-152060168	C	intron_variant	CACNB4	ENSG00000182389
rs11902858	2:152060168-152060168	C	intron_variant	CACNB4	ENSG00000182389
rs11902858	2:152060168-152060168	C	intron_variant,non_coding_transcript_variant	CACNB4	ENSG00000182389
rs11902858	2:152060168-152060168	C	intron_variant	CACNB4	ENSG00000182389
rs11902858	2:152060168-152060168	C	intron_variant	CACNB4	ENSG00000182389
rs11902858	2:152060168-152060168	C	intron_variant	CACNB4	ENSG00000182389
rs11902858	2:152060168-152060168	C	intron_variant	CACNB4	ENSG00000182389
rs11902858	2:152060168-152060168	C	intron_variant,NMD_transcript_variant	CACNB4	ENSG00000182389
rs11902858	2:152060168-152060168	C	intron_variant	CACNB4	ENSG00000182389
rs11902858	2:152060168-152060168	C	intron_variant	CACNB4	ENSG00000182389
rs11902858	2:152060168-152060168	C	intron_variant,non_coding_transcript_variant	CACNB4	ENSG00000182389
rs11902858	2:152060168-152060168	C	intron_variant	CACNB4	ENSG00000182389
rs6708255	2:162386598-162386598	T	intron_variant	KCNH7	ENSG00000184611
rs6708255	2:162386598-162386598	T	intron_variant	KCNH7	ENSG00000184611
rs7588788	2:162420522-162420522	G	downstream_gene_variant	KCNH7	ENSG00000184611
rs7588788	2:162420522-162420522	G	intron_variant	KCNH7	ENSG00000184611
rs7588788	2:162420522-162420522	G	intron_variant	KCNH7	ENSG00000184611
rs7588788	2:162420522-162420522	G	downstream_gene_variant	KCNH7	ENSG00000184611
rs6753132	2:162508492-162508492	T	intron_variant	KCNH7	ENSG00000184611
rs6753132	2:162508492-162508492	T	intron_variant	KCNH7	ENSG00000184611
rs6753132	2:162508492-162508492	T	intron_variant,non_coding_transcript_variant	KCNH7	ENSG00000184611
rs6753132	2:162508492-162508492	T	intron_variant	KCNH7	ENSG00000184611
rs6753132	2:162508492-162508492	T	intron_variant	KCNH7	ENSG00000184611
rs16856593	2:169197670-169197670	A	intron_variant	LRP2	ENSG00000081479
rs10485588	20:19297676-19297676	G	intron_variant	SLC24A3	ENSG00000185052
rs10485588	20:19297676-19297676	G	intron_variant	SLC24A3	ENSG00000185052
rs16980447	20:19376286-19376286	T	intron_variant	SLC24A3	ENSG00000185052
rs16980447	20:19376286-19376286	T	intron_variant	SLC24A3	ENSG00000185052
rs6112335	20:19377349-19377349	G	intron_variant	SLC24A3	ENSG00000185052
rs6112335	20:19377349-19377349	G	intron_variant	SLC24A3	ENSG00000185052
rs6035421	20:19707503-19707503	A	intron_variant	SLC24A3	ENSG00000185052
rs6035421	20:19707503-19707503	A	intron_variant	SLC24A3	ENSG00000185052
rs17044224	3:66258383-66258383	G	intron_variant	SLC25A26	ENSG00000144741
rs17044224	3:66258383-66258383	G	intron_variant	SLC25A26	ENSG00000144741
rs17044224	3:66258383-66258383	G	intron_variant	SLC25A26	ENSG00000144741
rs17044224	3:66258383-66258383	G	intron_variant,NMD_transcript_variant	SLC25A26	ENSG00000144741
rs17044224	3:66258383-66258383	G	intron_variant,NMD_transcript_variant	SLC25A26	ENSG00000144741
rs17044224	3:66258383-66258383	G	upstream_gene_variant	SLC25A26	ENSG00000144741
rs1471476	3:66261655-66261655	A	intron_variant	SLC25A26	ENSG00000144741
rs1471476	3:66261655-66261655	A	intron_variant	SLC25A26	ENSG00000144741
rs1471476	3:66261655-66261655	A	intron_variant	SLC25A26	ENSG00000144741
rs1471476	3:66261655-66261655	A	intron_variant,NMD_transcript_variant	SLC25A26	ENSG00000144741
rs1471476	3:66261655-66261655	A	intron_variant,NMD_transcript_variant	SLC25A26	ENSG00000144741
rs1471476	3:66261655-66261655	A	splice_region_variant,intron_variant,non_coding_transcript_variant	SLC25A26	ENSG00000144741
rs7833062	8:72883225-72883225	G	intron_variant	KCNB2	ENSG00000182674
rs6996335	8:72887289-72887289	C	intron_variant	KCNB2	ENSG00000182674
rs17044224	CHR_HG2235_PATCH:66258479-66258479	G	intron_variant	SLC25A26	ENSG00000282739
rs17044224	CHR_HG2235_PATCH:66258479-66258479	G	intron_variant,NMD_transcript_variant	SLC25A26	ENSG00000282739
rs17044224	CHR_HG2235_PATCH:66258479-66258479	G	intron_variant	SLC25A26	ENSG00000282739
rs17044224	CHR_HG2235_PATCH:66258479-66258479	G	upstream_gene_variant	SLC25A26	ENSG00000282739
rs17044224	CHR_HG2235_PATCH:66258479-66258479	G	intron_variant	SLC25A26	ENSG00000282739
rs17044224	CHR_HG2235_PATCH:66258479-66258479	G	intron_variant,NMD_transcript_variant	SLC25A26	ENSG00000282739
rs1471476	CHR_HG2235_PATCH:66261751-66261751	A	intron_variant	SLC25A26	ENSG00000282739
rs1471476	CHR_HG2235_PATCH:66261751-66261751	A	intron_variant,NMD_transcript_variant	SLC25A26	ENSG00000282739
rs1471476	CHR_HG2235_PATCH:66261751-66261751	A	intron_variant	SLC25A26	ENSG00000282739
rs1471476	CHR_HG2235_PATCH:66261751-66261751	A	splice_region_variant,intron_variant,non_coding_transcript_variant	SLC25A26	ENSG00000282739
rs1471476	CHR_HG2235_PATCH:66261751-66261751	A	intron_variant	SLC25A26	ENSG00000282739
rs1471476	CHR_HG2235_PATCH:66261751-66261751	A	intron_variant,NMD_transcript_variant	SLC25A26	ENSG00000282739
