# Supplementary material for: Ancestors’ dietary patterns and environments could drive positive selection in genes involved in micronutrient metabolism—the case of cofactor transporters
Source: Genes Nutr. 2017 Oct 4;12:28. doi: 10.1186/s12263-017-0579-x (PMC5628472; doi:10.1186/s12263-017-0579-x)
Supplement: Supplementary file 11 — Regulome DB annotation. (XLSX 10 kb) [file 12263_2017_579_MOESM11_ESM.xlsx]

## Sheet: readme
	Regulome DB annotation.
	Header Supplementary Table 6
	chromosome	Chromosome number
	position	SNP position
	SNP ID	SNP id
	RegulomeDB score		Likely to affect binding and linked to expression of a gene target
		1a	eQTL + TF binding + matched TF motif + matched DNase footprint + DNase peak
		1b	eQTL + TF binding + any motif + DNase footprint + DNase peak
		1c	eQTL + TF binding + matched TF motif + DNase peak
		1d	eQTL + TF binding + any motif + DNase peak
		1e	eQTL + TF binding + matched TF motif
		1f	eQTL + TF binding/DNase peak
			Likely to affect binding
		2a	TF binding + matched TF motif + matched DNase footprint + DNase peak
		2b	TF binding + any motif + DNase footprint + DNase peak
		2c	TF binding + matched TF motif + DNase peak
			Less likely to affect binding
		3a	TF binding + any motif + DNase peak
		3b	TF binding + matched TF motif
			Minimal binding evidence
		4	TF binding + DNase peak
		5	TF binding or DNase peak
		6	Motif hit

## Sheet: Table S6
chromosome	position	SNP ID	RegulomeDB score
chr14	90596297	rs3861656	2b
chr2	152873088	rs16830593	2c
chr14	90604277	rs17223880	4
chr3	66312079	rs1471476	5
chr2	170054180	rs16856593	5
chr11	6459169	rs16913549	5
chr12	21451129	rs2199685	5
chr12	51386184	rs12312876	5
chr19	49712908	rs8104571	5
chr2	163365002	rs6753132	6
chr19	13573342	rs7254771	6
chr2	152916682	rs11902858	6
chr2	163243108	rs6708255	6
chr2	163277032	rs7588788	6
chr8	73795460	rs7833062	6
chr20	19357993	rs6112335	6
chr3	66308807	rs17044224	7
chr14	90601397	rs4462529	7
chr1	237234361	rs12087761	7
chr8	73799524	rs6996335	7
chr14	63402456	rs8019319	7
chr20	19278320	rs10485588	7
chr20	19356930	rs16980447	7
chr20	19688147	rs6035421	7
